# Supplementary material for: Mining the candidate transcription factors modulating dendrobine biosynthesis under phosphate deficiency in Dendrobium officinale Kimura & Migo
Source: Front Plant Sci. 2026 Mar 3;17:1784768. doi: 10.3389/fpls.2026.1784768 (PMC12992215; doi:10.3389/fpls.2026.1784768)
Supplement: Supplementary file 2 [file Table1.xlsx]

## Sheet: Supplemental Table S1
Supplemental Table S1 Primers for qRT-PCR detection.
Primers	Sequences (5’-3’)
DoActin-F	GAAGCCCAGTCCAAAAGAGGTATCC
DoActin-R	ACATGGCAGGCACATTGAAAGTCTC
DoERF6-F	TGGAGGGGAGAGTGAAGAGG
DoERF6-R	AGTCGTTTACGTCCGTGCTT
DoBEL1-5	GGCATGAGGGGAAGAGATCG
DoBEL1-R	TATTCCCTCTCCTTGCCGGA
DobZIP25-F	GAAGGCAGAGAGGGAGGGTA
DobZIP25-R	ATCTCTCTCGTAAGCGCTGC
DobHLH57-F	AGAAGAGGAAAAGGGTGGCG
DobHLH57-R	ATAAGAGATCGAAGCGCGCA
DoNAC68-F	TTCCCGGCGATCTTAGCATC
DoNAC68-R	GCGGGTTCCTGGAATCTGAA
DoERF8-F	GCGCCTTCCCGGATATTACA
DoERF8-R	TGGCGATCTGGTCTGAGAGA
DoERF5-F	AAACCTAGAGCCTTGACCGC
DoERF5-R	AGGGTGGAATCGAAAGCCAG

## Sheet: Supplemental Table S2
Supplemental Table S2 Functional annotation in different database.
	Expre_Gene number（percent）	Expre_Transcript number（percent）	All_Gene number（percent）	All_Transcript number（percent）
GO	18829(0.8119)	29694(0.8114)	20614(0.7872)	32278(0.7948)
KEGG	9417(0.4061)	15605(0.4264)	9883(0.3774)	16503(0.4064)
EggNOG	20959(0.9038)	33514(0.9158)	22229(0.8489)	35688(0.8788)
NR	22712(0.9794)	35952(0.9824)	25284(0.9656)	39503(0.9727)
Swiss-Prot	18294(0.7889)	29131(0.796)	19396(0.7407)	31034(0.7642)
Pfam	18289(0.7887)	27828(0.7604)	19383(0.7402)	29598(0.7288)
Total_anno	22714(0.9795)	35954(0.9825)	25286(0.9656)	39505(0.9728)
Total	23190(1.0)	36595(1.0)	26186(1)	40611(1)

## Sheet: Supplemental Table S3
Supplemental Table S3 Comparative results of transcriptome and reference genome.
Sample	Total reads	Total mapped	Multiple mapped	Uniquely mapped
HP_1	47251262	41104134(86.99%)	1569493(3.32%)	39534641(83.67%)
HP_2	44782028	38846753(86.75%)	1709721(3.82%)	37137032(82.93%)
HP_3	41427312	36108070(87.16%)	1696866(4.1%)	34411204(83.06%)
TP_1	48913774	43146611(88.21%)	1835190(3.75%)	41311421(84.46%)
TP_2	41474796	36440232(87.86%)	1693051(4.08%)	34747181(83.78%)
TP_3	45731912	40258398(88.03%)	1541431(3.37%)	38716967(84.66%)
NP_1	47381206	42129176(88.92%)	1901783(4.01%)	40227393(84.9%)
NP_2	43807358	38467839(87.81%)	1575895(3.6%)	36891944(84.21%)
NP_3	45354450	39716167(87.57%)	1484484(3.27%)	38231683(84.3%)
LP_1	42733908	37307830(87.3%)	1740106(4.07%)	35567724(83.23%)
LP_2	41663600	36851936(88.45%)	1578928(3.79%)	35273008(84.66%)
LP_3	43040112	37677259(87.54%)	1505218(3.5%)	36172041(84.04%)
MP_1	71501996	62872623(87.93%)	2514435(3.52%)	60358188(84.41%)
MP_2	73419776	64965188(88.48%)	2395078(3.26%)	62570110(85.22%)
MP_3	47016608	42255851(89.87%)	6267767(13.33%)	35988084(76.54%)

## Sheet: Supplemental Table S4
Supplemental Table S4 Summary of DEGs in transcriptome dataset.
seq_id	MP_vs_TP	LP_vs_TP	HP_vs_TP	NP_vs_TP
gene-LOC110112767	no|up	no|up	yes|up	no|down
gene-LOC114579434	no|down	no|down	yes|down	yes|down
gene-LOC110112080	no|down	no|down	yes|down	no|down
gene-LOC110096134	no|down	no|down	yes|down	no|down
gene-LOC110112082	no|down	no|down	yes|down	no|down
gene-LOC110104772	no|up	yes|up	no|down	no|up
gene-LOC110104773	no|up	no|up	yes|up	no|up
gene-LOC110115057	yes|up	yes|up	yes|up	yes|up
gene-LOC110095802	no|down	no|down	yes|down	no|down
gene-LOC110110021	no|up	no|up	yes|up	no|up
gene-LOC110105390	no|down	yes|up	yes|up	no|up
gene-LOC110110022	no|up	no|down	yes|down	no|up
gene-LOC110110025	no|down	no|down	yes|down	no|down
gene-LOC110115504	no|down	yes|down	yes|down	no|down
gene-LOC110115059	no|down	no|down	yes|down	no|down
gene-LOC110105988	no|no test	no|up	yes|up	no|up
gene-LOC110096823	no|up	no|up	yes|up	no|up
gene-LOC110114054	no|up	yes|up	yes|up	yes|up
gene-LOC110096826	no|up	yes|up	yes|up	no|up
gene-LOC110114057	no|down	no|down	yes|down	no|down
gene-LOC110097260	no|up	no|up	yes|up	no|up
gene-LOC110107439	no|up	no|down	yes|down	no|down
gene-LOC110106856	no|down	yes|down	no|down	no|down
gene-LOC110115180	no|up	no|up	yes|up	no|up
gene-LOC110116567	no|no test	no|up	yes|up	no|up
gene-LOC110116565	no|up	no|down	yes|down	no|down
gene-LOC110115189	no|up	yes|up	no|up	yes|up
gene-LOC110116563	no|up	no|down	yes|down	no|down
gene-LOC110114452	no|up	no|down	yes|down	no|up
gene-LOC110097664	no|up	no|up	yes|up	no|up
gene-LOC110108048	no|down	yes|down	yes|down	no|down
gene-LOC110108518	no|down	yes|down	yes|down	no|down
gene-LOC110095245	yes|up	no|no test	no|no test	yes|up
gene-LOC110108040	no|down	no|down	yes|down	no|down
gene-LOC110108510	no|down	no|up	yes|up	no|up
gene-LOC110097668	no|down	yes|down	no|down	no|down
gene-LOC110105480	no|up	no|up	yes|up	no|up
gene-LOC110107891	no|up	no|up	yes|up	no|up
gene-LOC110103888	no|down	yes|down	yes|down	no|down
gene-LOC110105483	no|up	no|down	yes|down	no|down
gene-LOC110111152	no|up	no|up	yes|up	no|up
gene-LOC110104361	no|up	no|up	yes|up	no|up
gene-LOC110104367	no|up	no|up	yes|up	no|up
gene-LOC110109244	no|down	no|down	yes|up	no|up
gene-LOC110114636	no|up	yes|down	yes|down	no|down
gene-LOC110114637	no|up	no|up	yes|up	no|up
gene-LOC110097409	no|up	no|down	yes|down	no|down
gene-LOC114580425	no|down	no|up	yes|down	no|down
gene-LOC114580427	no|up	no|up	yes|up	yes|up
gene-LOC114580428	no|up	yes|up	yes|up	yes|up
gene-LOC114581117	no|up	no|up	yes|up	no|down
gene-LOC114581116	yes|up	no|up	yes|down	no|up
gene-LOC114579299	no|down	no|down	yes|down	no|up
gene-LOC114579065	no|up	no|up	yes|up	no|up
gene-LOC114579610	no|up	no|up	yes|up	no|up
gene-LOC114579341	no|up	no|up	yes|up	no|up
gene-LOC114579340	no|down	no|up	yes|down	no|up
gene-LOC114579342	no|up	no|up	yes|up	no|up
gene-LOC110108327	no|down	no|down	yes|down	no|down
gene-LOC114578741	yes|up	no|up	yes|up	no|up
gene-LOC110097087	yes|up	yes|up	yes|up	no|up
gene-LOC110106634	no|up	no|up	yes|up	no|up
gene-LOC110098063	no|up	no|up	yes|up	no|up
gene-LOC110108262	no|down	no|down	yes|down	no|down
gene-LOC110107296	no|up	no|up	yes|up	no|up
gene-LOC110094419	no|up	no|up	yes|up	no|up
gene-LOC110109231	no|up	no|up	yes|up	no|up
gene-LOC110093724	no|up	no|up	yes|up	no|up
gene-LOC110107944	no|down	no|down	no|up	yes|down
gene-LOC110108265	yes|up	no|up	no|down	no|up
gene-LOC110111039	no|up	no|down	yes|down	no|down
gene-LOC110109394	no|up	no|up	yes|up	no|up
gene-LOC110107949	no|down	no|down	yes|down	no|down
gene-LOC110109391	no|up	no|up	yes|up	no|up
gene-LOC110109642	no|up	no|up	yes|up	no|up
gene-LOC110109640	no|down	no|up	yes|up	no|up
gene-LOC110110241	no|down	yes|down	yes|down	no|down
gene-LOC110110242	no|down	no|down	yes|down	no|down
gene-LOC110109542	no|down	no|up	yes|up	no|down
gene-LOC110113594	no|up	no|down	yes|down	no|down
gene-LOC110113595	no|down	no|up	yes|up	no|up
gene-LOC110101005	no|down	yes|down	yes|down	yes|down
gene-LOC110097888	no|down	yes|up	no|down	no|down
gene-LOC110101007	no|down	no|up	yes|up	no|up
gene-LOC110098206	no|down	no|down	yes|down	no|up
gene-LOC110093505	no|up	no|up	yes|up	no|up
gene-LOC110093506	no|down	no|down	yes|down	no|up
gene-LOC110094982	no|up	no|up	yes|up	no|up
gene-LOC110094985	no|up	no|up	yes|up	no|up
gene-LOC110094984	no|up	yes|up	no|up	no|up
gene-LOC110104941	no|up	yes|up	yes|up	no|up
gene-LOC110109023	no|down	no|down	yes|down	no|down
gene-LOC110115923	no|down	no|down	yes|down	no|down
gene-LOC110109020	yes|up	no|up	no|up	no|up
gene-LOC110113048	no|up	no|down	yes|down	no|down
gene-LOC110115863	no|down	no|down	yes|down	no|down
gene-LOC114580602	no|down	no|up	yes|up	no|up
gene-LOC110115861	no|up	no|up	yes|up	no|up
gene-LOC110115866	no|up	no|up	yes|up	no|up
gene-LOC110113043	no|up	yes|up	yes|up	yes|up
gene-LOC110115865	no|up	no|up	yes|up	yes|up
gene-LOC110110630	no|up	no|up	yes|up	no|up
gene-LOC110110633	no|up	yes|up	yes|up	no|up
gene-LOC110110634	no|down	no|up	yes|down	no|down
gene-LOC110110638	no|up	no|up	yes|up	no|up
gene-LOC110110639	no|up	no|up	yes|up	no|up
gene-LOC110099958	no|up	no|down	yes|down	no|down
gene-LOC110099955	no|up	no|up	yes|up	no|up
gene-LOC110099954	no|down	no|up	yes|down	no|down
gene-LOC110094182	yes|up	no|up	no|up	no|up
gene-LOC110094184	no|down	yes|down	yes|down	yes|down
gene-LOC110098682	yes|up	no|up	no|up	no|up
gene-LOC110098687	no|no test	no|up	yes|up	no|up
gene-LOC110098685	no|up	no|up	yes|up	no|up
gene-LOC110105945	no|up	no|down	yes|down	no|down
gene-LOC110100717	yes|up	no|up	no|up	no|up
gene-LOC110093484	no|up	no|up	yes|up	no|up
gene-LOC110098381	no|up	no|up	yes|up	no|up
gene-LOC110101817	no|down	no|up	yes|up	no|up
gene-LOC110098530	no|up	no|down	yes|down	no|down
gene-LOC110098531	no|up	no|up	yes|up	no|up
gene-LOC110098532	no|down	no|down	yes|down	no|down
gene-LOC110098534	no|down	no|up	yes|down	no|down
gene-LOC110098537	no|up	no|up	yes|up	no|down
gene-LOC110102620	no|down	no|up	yes|down	no|down
gene-LOC110102624	no|down	no|down	yes|down	yes|down
gene-LOC110110024	no|down	no|down	yes|down	no|down
gene-LOC110103712	no|down	yes|down	yes|down	no|down
gene-LOC110103247	no|down	no|down	yes|down	no|down
gene-LOC110103246	no|up	no|down	yes|down	no|up
gene-LOC110103243	no|up	no|up	yes|up	no|up
gene-LOC110110858	no|up	no|up	yes|up	no|up
gene-LOC110110812	no|up	no|up	yes|up	no|up
gene-LOC110114802	yes|down	no|down	yes|down	no|down
gene-LOC110095102	no|up	no|down	yes|down	no|down
gene-LOC110096824	no|up	no|up	yes|up	no|up
gene-LOC110112270	no|up	no|up	no|up	yes|up
gene-LOC110112271	no|up	no|down	yes|down	no|down
gene-LOC110112276	no|down	yes|down	no|down	no|down
gene-LOC110095109	no|up	no|up	yes|up	no|up
gene-LOC110092806	no|down	no|up	yes|up	no|up
gene-LOC110095329	no|up	no|up	yes|up	no|up
gene-LOC110095321	no|up	no|up	yes|up	no|up
gene-LOC110103395	yes|up	yes|up	yes|up	no|up
gene-LOC110102296	no|up	no|down	yes|down	no|up
gene-LOC110114459	no|down	no|up	yes|up	no|up
gene-LOC110115260	yes|down	yes|down	yes|down	yes|down
gene-LOC110096458	no|up	no|down	yes|down	no|down
gene-LOC110095634	no|up	no|up	yes|up	no|up
gene-LOC110095638	no|up	yes|up	yes|up	no|up
gene-LOC110096100	no|down	no|up	yes|up	no|up
gene-LOC110096107	no|down	no|up	yes|up	no|up
gene-LOC110096454	no|up	no|down	yes|down	no|down
gene-LOC110096105	no|down	no|up	yes|up	no|up
gene-LOC110101546	no|down	no|up	yes|up	no|up
gene-LOC110100417	no|down	no|down	yes|down	no|down
gene-LOC110098251	no|up	no|up	yes|up	no|up
gene-LOC110115513	no|up	no|down	yes|down	no|up
gene-LOC110091826	no|down	yes|down	no|down	no|down
gene-LOC110115044	no|up	no|up	yes|up	no|up
gene-LOC110110037	no|up	yes|down	yes|down	no|down
gene-LOC110110034	no|up	yes|up	yes|up	no|up
gene-LOC110110035	yes|up	no|up	no|down	no|up
gene-LOC110101394	no|down	no|up	yes|up	no|up
gene-LOC110101397	no|up	no|up	yes|up	no|up
gene-LOC110096851	no|up	no|up	yes|up	no|up
gene-LOC110114023	no|down	no|down	yes|down	no|down
gene-LOC110101392	yes|up	no|up	no|up	no|down
gene-LOC110106841	no|down	yes|down	no|down	no|down
gene-LOC110097274	no|up	no|down	yes|down	no|up
gene-LOC110094287	no|up	no|up	yes|up	no|down
gene-LOC110115196	no|down	yes|down	yes|down	no|down
gene-LOC114580851	no|up	no|up	yes|up	no|up
gene-LOC114580852	no|down	no|down	yes|up	no|up
gene-LOC110107728	no|up	no|up	yes|up	no|down
gene-LOC110115199	no|down	yes|down	no|down	no|down
gene-LOC110111208	no|up	no|up	yes|up	no|up
gene-LOC110111202	no|down	yes|down	yes|down	yes|down
gene-LOC110111203	no|down	no|up	yes|up	no|up
gene-LOC110108075	no|down	no|down	yes|down	no|down
gene-LOC110108071	yes|down	yes|down	yes|down	no|down
gene-LOC110108387	no|up	no|up	yes|up	no|up
gene-LOC110108386	no|up	no|down	yes|down	no|down
gene-LOC110109258	no|down	no|down	yes|down	no|down
gene-LOC110108380	no|up	yes|up	no|up	no|up
gene-LOC110104376	no|down	no|down	yes|down	no|down
gene-LOC110109250	no|down	no|down	yes|down	no|down
gene-LOC110109253	no|up	no|down	yes|down	no|down
gene-LOC114579288	no|down	yes|down	no|down	no|down
gene-LOC110113699	yes|down	no|down	no|down	no|down
gene-LOC114581104	no|down	no|down	yes|down	no|down
gene-LOC114581100	no|up	no|down	yes|down	no|down
gene-LOC114579285	no|down	no|down	yes|down	no|down
gene-LOC114581102	no|down	no|up	yes|up	no|up
gene-LOC114581103	no|up	no|up	yes|up	no|up
gene-LOC114579353	no|down	yes|down	yes|down	no|down
gene-LOC110094040	no|down	no|down	yes|down	no|down
gene-LOC110097093	no|up	no|down	yes|down	no|up
gene-LOC110097095	no|down	no|down	yes|down	no|down
gene-LOC110098050	no|up	no|up	yes|up	no|up
gene-LOC110108054	no|up	no|up	yes|up	no|up
gene-LOC110108257	no|up	no|up	yes|up	no|up
gene-LOC110111021	no|down	no|down	yes|down	no|down
gene-LOC110093751	no|up	yes|up	yes|up	no|up
gene-LOC110107349	no|up	no|down	yes|down	no|down
gene-LOC110099090	yes|up	yes|up	yes|up	yes|up
gene-LOC110094406	no|down	no|down	yes|down	yes|down
gene-LOC110093758	no|up	no|down	yes|down	no|down
gene-LOC110109380	no|down	yes|down	yes|down	no|down
gene-LOC110110250	no|up	no|down	yes|down	no|down
gene-LOC110109653	no|up	no|up	yes|down	no|up
gene-LOC110100272	no|down	no|up	yes|up	no|up
gene-LOC114579972	no|up	yes|up	no|up	no|up
gene-LOC110101014	no|up	no|up	yes|up	no|up
gene-LOC110113076	no|up	no|up	yes|up	no|up
gene-LOC114579978	yes|up	no|up	yes|up	yes|up
gene-LOC110093573	no|down	no|down	yes|down	no|down
gene-LOC110098232	no|down	no|up	yes|up	no|up
gene-LOC110098943	no|down	yes|up	no|up	no|down
gene-LOC110108922	no|up	yes|up	yes|up	no|up
gene-LOC110094996	no|down	no|up	yes|up	no|up
gene-LOC110099639	no|up	no|up	yes|up	no|up
gene-LOC110108926	no|down	no|down	yes|down	no|down
gene-LOC110108929	yes|down	no|down	yes|down	no|down
gene-LOC110108928	no|no test	no|no test	yes|up	no|up
gene-LOC110099636	no|up	no|up	yes|down	no|up
gene-LOC110092105	no|up	no|down	yes|down	no|down
gene-LOC114579294	no|up	no|up	yes|up	no|up
gene-LOC110109032	no|up	no|down	yes|down	no|down
gene-LOC114580677	yes|down	no|up	yes|down	no|down
gene-LOC110115854	no|down	no|down	yes|down	no|down
gene-LOC110105023	no|up	no|down	yes|down	no|down
gene-LOC110115852	no|up	no|down	yes|down	no|down
gene-LOC114580673	no|up	no|up	yes|up	no|up
gene-LOC114580672	no|down	no|down	yes|down	no|down
gene-LOC110110645	no|up	no|up	yes|up	no|up
gene-LOC110099948	no|up	no|up	yes|up	no|up
gene-LOC114578954	no|down	no|down	yes|up	no|up
gene-LOC110094191	no|up	no|down	yes|down	no|down
gene-LOC110094196	no|down	no|up	yes|down	no|down
gene-LOC110094197	no|up	no|up	yes|up	no|up
gene-LOC110100499	no|down	yes|down	yes|down	no|up
gene-LOC110099015	no|down	no|down	yes|down	no|down
gene-LOC110102430	no|down	no|down	yes|down	no|down
gene-LOC110102434	no|down	no|down	yes|up	no|down
gene-LOC110107156	no|down	no|up	yes|down	no|down
gene-LOC110100726	yes|up	no|down	no|up	no|up
gene-LOC110110794	no|down	no|up	yes|up	no|up
gene-LOC110099494	no|down	no|up	yes|up	no|up
gene-LOC110100722	no|down	no|down	yes|down	no|up
gene-LOC110110791	no|down	no|down	yes|down	no|down
gene-LOC110101632	no|down	no|up	yes|down	no|down
gene-LOC110098549	no|up	no|up	yes|up	no|up
gene-LOC110111324	no|up	no|up	yes|up	no|up
gene-LOC110098544	no|up	no|down	yes|down	no|down
gene-LOC114579188	no|down	no|down	yes|down	no|down
gene-LOC110104576	no|down	no|down	yes|down	no|down
gene-LOC110104574	no|up	no|up	yes|up	no|up
gene-LOC110103700	no|up	yes|down	yes|down	no|down
gene-LOC110103701	no|up	no|up	yes|up	no|up
gene-LOC110104570	no|up	no|down	yes|down	no|down
gene-LOC110110865	no|down	no|up	yes|down	no|up
gene-LOC110110860	no|up	yes|down	yes|down	no|down
gene-LOC110110863	no|up	no|up	yes|up	no|up
gene-LOC110113846	no|up	no|up	yes|up	no|up
gene-LOC110114815	no|up	no|up	yes|up	no|up
gene-LOC110095138	no|up	yes|up	yes|up	no|up
gene-LOC110113840	no|up	yes|up	no|up	no|up
gene-LOC110112248	no|down	no|up	yes|up	no|up
gene-LOC110112246	no|down	no|down	yes|down	no|down
gene-LOC110095131	no|up	no|up	yes|up	no|up
gene-LOC110111155	no|down	no|down	yes|down	no|down
gene-LOC110092839	yes|up	no|up	no|up	no|up
gene-LOC110116768	no|down	no|down	yes|down	no|down
gene-LOC110092833	no|down	no|down	yes|down	no|down
gene-LOC110092832	no|down	no|up	yes|down	no|down
gene-LOC110092830	no|up	no|down	yes|down	no|up
gene-LOC110109220	no|up	no|up	yes|up	yes|up
gene-LOC110110334	no|down	no|down	yes|down	no|down
gene-LOC110106362	no|up	no|down	yes|down	no|down
gene-LOC110106364	no|down	no|up	yes|up	no|up
gene-LOC110106367	no|down	no|down	yes|down	no|down
gene-LOC110106368	no|down	yes|up	yes|up	no|up
gene-LOC110103388	no|up	yes|up	no|up	no|up
gene-LOC110103389	no|down	no|up	yes|up	no|up
gene-LOC110107374	no|up	yes|up	yes|up	yes|up
gene-LOC110103380	no|up	no|up	yes|up	no|up
gene-LOC110107378	no|up	no|down	yes|down	no|down
gene-LOC110095797	no|up	no|up	yes|down	no|up
gene-LOC110105628	yes|up	yes|up	yes|up	no|up
gene-LOC110095790	no|up	yes|up	yes|up	no|up
gene-LOC110105621	no|down	yes|down	yes|down	no|down
gene-LOC110105625	no|down	no|up	yes|up	no|up
gene-LOC110094151	no|down	no|down	yes|down	no|down
gene-LOC110095647	no|up	yes|up	yes|up	no|up
gene-LOC110103017	no|down	no|up	yes|up	no|up
gene-LOC110115211	no|down	yes|down	yes|down	no|down
gene-LOC110095314	no|down	no|down	yes|down	no|down
gene-LOC110096115	no|up	yes|up	yes|up	no|up
gene-LOC110096116	no|down	yes|up	no|up	no|up
gene-LOC110104716	yes|up	yes|up	yes|up	yes|up
gene-LOC110104715	no|down	no|down	yes|down	no|down
gene-LOC110107704	no|up	no|up	yes|up	no|up
gene-LOC110110009	yes|up	no|up	no|up	no|up
gene-LOC110115035	no|down	yes|up	yes|up	no|up
gene-LOC110107709	no|up	no|up	yes|up	no|up
gene-LOC110115037	yes|down	yes|down	yes|down	no|down
gene-LOC110095866	no|down	no|down	yes|down	yes|down
gene-LOC110110002	no|up	no|up	yes|up	no|up
gene-LOC110115521	yes|up	yes|up	no|up	no|up
gene-LOC110096846	no|up	no|up	yes|up	no|up
gene-LOC110101387	no|down	no|down	yes|down	no|down
gene-LOC110096666	no|up	no|up	yes|down	no|down
gene-LOC110105168	no|down	yes|down	yes|down	no|down
gene-LOC110092341	no|up	yes|up	yes|up	no|up
gene-LOC110096668	no|down	no|down	yes|down	no|down
gene-LOC110096669	no|down	no|down	yes|down	no|down
gene-LOC110097790	no|up	no|down	yes|up	no|down
gene-LOC110096848	no|up	yes|up	yes|up	no|up
gene-LOC110092346	yes|down	no|down	yes|down	no|down
gene-LOC110108868	no|down	no|down	yes|down	no|down
gene-LOC114580848	no|down	no|down	yes|down	no|down
gene-LOC114580847	no|up	no|up	yes|up	no|up
gene-LOC114580844	no|up	no|up	yes|up	no|up
gene-LOC114580845	no|up	no|up	yes|up	no|up
gene-LOC110097649	no|down	no|down	yes|down	no|down
gene-LOC110116543	no|down	yes|up	no|down	no|up
gene-LOC110111237	no|up	yes|down	no|down	no|down
gene-LOC110097647	no|up	no|up	yes|up	no|up
gene-LOC110111232	no|up	no|up	yes|up	no|up
gene-LOC114578760	no|down	no|up	yes|up	no|up
gene-LOC110116576	no|up	no|down	yes|down	no|down
gene-LOC114578762	yes|up	no|up	no|up	no|up
gene-LOC114578763	no|up	no|up	yes|up	no|up
gene-LOC114578768	no|down	no|up	yes|down	no|up
gene-LOC110108398	yes|up	no|up	yes|up	no|up
gene-LOC114580446	yes|down	no|down	yes|down	no|down
gene-LOC114580447	no|up	no|up	yes|up	no|up
gene-LOC110113686	no|down	no|down	yes|down	no|down
gene-LOC114580448	no|up	yes|up	yes|up	no|up
gene-LOC110100021	no|down	no|down	yes|down	no|down
gene-LOC110094564	no|up	no|up	yes|up	no|up
gene-LOC110098661	no|up	no|up	yes|up	no|up
gene-LOC110100128	no|down	yes|down	yes|down	no|down
gene-LOC114579360	no|up	yes|up	yes|up	no|up
gene-LOC114579365	no|down	no|up	yes|up	yes|up
gene-LOC114578495	no|down	no|up	yes|up	no|up
gene-LOC114578490	no|down	no|up	yes|up	no|down
gene-LOC114578491	no|up	no|up	yes|up	no|up
gene-LOC110092568	no|up	no|up	yes|up	no|up
gene-LOC110108266	no|down	no|down	yes|down	no|down
gene-LOC110115471	no|up	no|down	yes|down	no|down
gene-LOC110111016	no|up	no|up	yes|up	no|up
gene-LOC114581002	no|down	no|down	yes|down	no|down
gene-LOC110097420	no|up	no|down	yes|down	no|up
gene-LOC110093742	no|up	no|down	yes|down	no|down
gene-LOC110115005	no|up	no|down	yes|down	no|up
gene-LOC110093968	no|up	yes|up	no|up	no|up
gene-LOC110109648	no|down	no|up	yes|down	no|up
gene-LOC110108244	no|down	no|up	yes|up	no|up
gene-LOC110108717	no|down	no|up	yes|up	no|up
gene-LOC110093748	no|up	no|up	yes|up	no|up
gene-LOC110108715	no|up	no|up	yes|up	no|up
gene-LOC110109625	no|up	no|down	yes|down	no|down
gene-LOC110110266	no|up	yes|up	no|up	no|up
gene-LOC110100268	yes|up	no|up	no|down	no|up
gene-LOC110109626	no|down	no|up	yes|down	no|down
gene-LOC110110262	no|down	no|down	yes|down	no|down
gene-LOC110110261	no|down	yes|down	yes|down	no|down
gene-LOC110100261	no|up	no|up	yes|up	no|up
gene-LOC110100266	no|up	no|down	yes|down	no|down
gene-LOC110095851	no|up	no|down	yes|down	no|down
gene-LOC110111624	no|up	no|up	yes|up	no|up
gene-LOC110113066	no|up	no|up	yes|up	no|up
gene-LOC110105033	no|up	yes|up	yes|up	no|up
gene-LOC114579943	yes|up	no|up	yes|up	no|up
gene-LOC114579942	yes|down	yes|down	yes|down	no|down
gene-LOC114579941	no|down	no|down	yes|down	no|down
gene-LOC110113063	no|up	no|up	yes|up	no|up
gene-LOC110105038	no|down	no|up	yes|up	no|up
gene-LOC110094304	no|up	no|up	no|up	yes|up
gene-LOC110110071	no|down	no|down	yes|down	no|down
gene-LOC110093563	no|up	no|down	yes|down	no|down
gene-LOC110093560	no|down	yes|down	yes|down	no|down
gene-LOC110109390	no|up	no|up	yes|up	no|up
gene-LOC110098952	no|down	yes|down	yes|down	no|down
gene-LOC110094213	no|no test	no|no test	yes|up	no|up
gene-LOC110098959	yes|down	yes|down	no|down	no|down
gene-LOC110094215	no|up	yes|up	yes|up	no|down
gene-LOC110098229	no|down	no|down	yes|down	no|down
gene-LOC110104923	no|down	no|down	yes|down	no|down
gene-LOC110111622	no|down	no|down	yes|down	no|down
gene-LOC114579017	no|no test	no|no test	yes|up	no|up
gene-LOC114578545	no|up	no|up	yes|up	no|up
gene-LOC110094694	no|down	yes|down	no|down	no|down
gene-LOC110110078	no|up	no|down	yes|down	no|down
gene-LOC114580664	no|down	no|up	yes|up	no|up
gene-LOC110100483	no|up	no|down	yes|down	no|down
gene-LOC110100487	no|up	no|up	yes|up	no|up
gene-LOC110097934	yes|down	no|down	yes|down	no|down
gene-LOC114579961	no|up	no|up	yes|up	no|up
gene-LOC110096250	no|up	no|up	yes|up	no|up
gene-LOC110094035	no|down	no|down	yes|down	no|down
gene-LOC110094034	no|down	no|up	yes|up	no|up
gene-LOC110094036	yes|up	no|up	no|down	no|up
gene-LOC110094039	no|down	no|down	yes|down	no|down
gene-LOC110107140	no|down	no|up	yes|up	no|up
gene-LOC110102427	no|down	yes|down	no|down	no|down
gene-LOC110102396	no|down	no|down	yes|down	no|down
gene-LOC110107145	no|down	no|down	yes|down	no|down
gene-LOC110100739	no|down	no|down	yes|up	no|up
gene-LOC110100730	no|down	no|down	yes|down	no|down
gene-LOC110099979	no|up	no|up	yes|up	no|up
gene-LOC110110785	no|no test	no|no test	yes|up	no|up
gene-LOC110110786	no|down	yes|down	yes|down	yes|down
gene-LOC110101603	no|up	yes|up	no|up	yes|up
gene-LOC110106558	no|down	yes|down	yes|down	no|down
gene-LOC110101600	no|up	no|up	yes|up	no|up
gene-LOC110106552	no|down	no|up	yes|up	no|up
gene-LOC110106553	no|up	no|up	yes|up	yes|up
gene-LOC110116303	no|down	yes|down	yes|down	no|down
gene-LOC110116300	no|up	no|up	yes|up	no|up
gene-LOC110106555	no|up	no|up	yes|up	no|up
gene-LOC110106084	no|up	no|down	yes|down	no|up
gene-LOC110106085	no|up	no|down	yes|down	no|up
gene-LOC110102649	no|down	no|up	yes|down	no|down
gene-LOC110102646	yes|up	no|down	no|down	no|up
gene-LOC110102647	no|up	no|up	yes|up	no|up
gene-LOC110102642	no|down	yes|down	no|down	no|down
gene-LOC110104540	no|up	no|down	yes|down	no|down
gene-LOC110103266	no|up	no|up	yes|up	no|up
gene-LOC110104544	no|up	no|up	yes|up	no|up
gene-LOC110095128	no|down	no|down	yes|up	no|down
gene-LOC110095124	no|down	no|up	yes|up	no|up
gene-LOC110113300	no|up	no|up	yes|up	yes|up
gene-LOC110113305	no|up	no|down	yes|down	no|down
gene-LOC110095123	no|up	no|down	yes|down	no|down
gene-LOC110106370	no|down	no|down	yes|down	no|down
gene-LOC110100866	no|down	no|down	yes|down	no|down
gene-LOC110100867	no|down	no|up	yes|up	no|down
gene-LOC110099201	no|up	no|up	yes|up	no|up
gene-LOC110107363	no|up	no|up	yes|up	no|up
gene-LOC110107365	no|up	no|up	yes|up	no|up
gene-LOC110104491	no|up	no|up	yes|up	no|up
gene-LOC110095788	no|down	no|down	yes|down	no|down
gene-LOC110104725	no|down	no|down	yes|down	no|down
gene-LOC110105632	yes|up	no|up	no|up	no|up
gene-LOC110095785	no|down	no|down	yes|down	no|down
gene-LOC110105635	no|up	no|up	yes|down	no|up
gene-LOC110113415	no|down	no|up	yes|up	no|up
gene-LOC110098557	no|down	no|up	yes|up	no|up
gene-LOC110095651	no|up	no|up	yes|up	no|up
gene-LOC110096471	no|up	yes|up	no|up	no|up
gene-LOC110114370	no|up	no|up	yes|up	no|up
gene-LOC110111221	no|up	no|up	yes|up	no|up
gene-LOC110108017	no|up	no|down	yes|down	no|up
gene-LOC110107776	no|down	no|down	yes|down	no|down
gene-LOC110095874	no|down	no|down	yes|down	no|down
gene-LOC110095875	no|down	no|down	yes|down	no|down
gene-LOC110108018	no|up	no|down	yes|down	no|up
gene-LOC110115530	yes|up	no|up	no|up	no|up
gene-LOC110110012	yes|down	yes|down	yes|down	no|down
gene-LOC110115533	no|down	yes|down	yes|down	no|down
gene-LOC110112926	no|up	no|up	yes|up	no|up
gene-LOC110097788	no|up	no|down	yes|down	no|down
gene-LOC110097789	no|down	no|down	yes|down	no|down
gene-LOC110114551	no|down	yes|down	yes|down	no|down
gene-LOC110114550	no|down	yes|up	no|up	no|up
gene-LOC110096303	no|down	no|down	yes|down	no|down
gene-LOC110091808	no|up	no|up	yes|up	no|up
gene-LOC110096877	no|down	no|up	yes|up	no|up
gene-LOC110114006	no|up	yes|down	yes|down	no|up
gene-LOC110097780	no|down	no|up	yes|down	no|up
gene-LOC110092355	no|up	no|up	yes|down	no|up
gene-LOC110114033	no|down	no|down	yes|down	no|down
gene-LOC110109022	no|down	no|down	yes|down	no|down
gene-LOC110115539	no|down	no|down	yes|down	no|down
gene-LOC110096787	no|up	yes|up	yes|up	no|up
gene-LOC110097658	no|up	yes|up	no|up	no|up
gene-LOC110097655	no|up	no|up	yes|down	no|up
gene-LOC114578711	yes|down	yes|down	yes|down	no|up
gene-LOC114580479	no|up	no|up	yes|down	no|up
gene-LOC110092172	no|down	yes|up	yes|up	no|up
gene-LOC110097251	yes|down	no|down	yes|down	no|down
gene-LOC110105017	no|down	no|down	yes|down	no|down
gene-LOC110100133	no|down	no|down	yes|down	no|down
gene-LOC110105450	no|down	no|up	yes|down	no|down
gene-LOC114579375	no|down	no|up	yes|up	no|up
gene-LOC114580607	no|up	no|up	yes|up	no|up
gene-LOC110114776	no|up	no|down	yes|down	no|down
gene-LOC110095718	no|up	no|up	yes|down	yes|up
gene-LOC110106442	no|no test	no|up	yes|up	no|up
gene-LOC110097434	no|down	no|down	yes|down	yes|down
gene-LOC110097436	yes|up	no|up	no|up	no|up
gene-LOC110093953	yes|down	yes|down	yes|down	no|down
gene-LOC110097433	no|down	yes|down	no|up	no|down
gene-LOC110107914	no|down	no|down	yes|down	no|down
gene-LOC110108725	no|up	no|up	yes|up	no|up
gene-LOC110108724	no|up	no|up	yes|up	no|up
gene-LOC110108722	no|up	no|down	yes|down	no|down
gene-LOC110093959	no|up	yes|up	no|up	no|up
gene-LOC110106448	no|up	no|up	yes|up	no|up
gene-LOC110109631	yes|up	no|up	no|up	no|up
gene-LOC110110275	no|up	no|down	yes|down	no|down
gene-LOC110110277	no|up	no|up	yes|up	no|up
gene-LOC114580123	no|up	yes|up	yes|up	no|up
gene-LOC114580122	no|up	yes|up	yes|up	no|no test
gene-LOC114580127	no|up	no|down	yes|down	no|down
gene-LOC114580129	no|up	no|no test	yes|up	no|up
gene-LOC114579951	no|up	yes|up	yes|up	no|up
gene-LOC110101030	no|up	no|down	yes|down	no|up
gene-LOC110101031	no|down	no|down	yes|down	no|down
gene-LOC114579956	no|up	no|up	yes|up	no|up
gene-LOC110098967	no|down	yes|down	no|up	no|down
gene-LOC110098966	yes|up	yes|up	yes|up	no|up
gene-LOC110104937	no|up	yes|up	yes|up	no|up
gene-LOC110104930	no|up	yes|up	yes|up	no|up
gene-LOC110104931	no|down	yes|up	yes|up	no|up
gene-LOC114579003	no|up	yes|up	yes|up	yes|up
gene-LOC114581385	no|up	no|up	yes|up	no|up
gene-LOC114579007	no|down	yes|down	yes|down	no|down
gene-LOC114581380	no|up	yes|up	yes|up	no|up
gene-LOC114579008	no|up	no|up	yes|up	no|up
gene-LOC114578536	no|up	no|down	yes|up	no|up
gene-LOC110094684	no|down	no|up	yes|down	no|up
gene-LOC110113398	no|down	no|up	yes|down	no|up
gene-LOC110105191	no|down	yes|down	no|up	no|up
gene-LOC110111719	no|up	no|down	yes|down	no|down
gene-LOC110099482	no|down	no|down	yes|down	no|down
gene-LOC110097922	no|up	no|down	yes|down	no|down
gene-LOC110097926	yes|down	yes|down	no|down	no|up
gene-LOC110107747	no|down	no|down	yes|down	no|up
gene-LOC110116333	no|down	yes|down	yes|down	no|down
gene-LOC110116331	no|up	no|down	yes|down	no|down
gene-LOC110094026	no|up	no|up	yes|up	no|up
gene-LOC110107179	no|up	no|down	yes|down	no|up
gene-LOC110102416	no|down	no|down	yes|down	no|down
gene-LOC110099562	no|up	no|up	yes|up	no|up
gene-LOC110099563	yes|up	yes|up	yes|up	no|up
gene-LOC110102412	no|down	no|down	yes|down	no|down
gene-LOC110102411	no|up	no|down	yes|down	no|down
gene-LOC110111825	no|down	yes|up	no|up	no|up
gene-LOC110110379	no|up	no|down	yes|down	no|down
gene-LOC110099967	no|up	yes|down	no|down	no|down
gene-LOC110102731	no|up	no|up	yes|up	no|up
gene-LOC110105998	no|up	no|down	yes|down	no|down
gene-LOC110100740	no|up	no|up	yes|up	no|up
gene-LOC110101613	no|up	no|up	yes|up	no|up
gene-LOC110106565	no|down	no|up	yes|down	no|up
gene-LOC110112323	no|up	no|down	yes|up	no|up
gene-LOC110112325	no|down	no|down	yes|down	no|down
gene-LOC110106560	no|down	no|up	yes|up	no|up
gene-LOC110102675	no|down	no|down	yes|down	no|down
gene-LOC110103274	no|up	no|up	yes|up	no|up
gene-LOC110103276	no|up	no|up	yes|up	no|up
gene-LOC110104557	no|up	no|up	yes|up	no|up
gene-LOC110104551	no|down	no|up	yes|up	no|down
gene-LOC110110842	no|up	yes|down	yes|down	no|down
gene-LOC110110840	yes|up	no|up	yes|up	no|up
gene-LOC110113312	yes|up	no|up	no|down	no|up
gene-LOC110113310	no|down	no|down	yes|down	no|down
gene-LOC110113314	no|up	no|up	yes|up	no|up
gene-LOC114580354	no|down	no|down	yes|down	no|down
gene-LOC110100810	no|down	no|up	yes|up	no|up
gene-LOC110100813	no|up	no|down	yes|down	no|down
gene-LOC110100812	no|down	no|down	yes|down	no|down
gene-LOC110099214	yes|up	no|up	no|up	no|up
gene-LOC110111645	no|up	no|up	yes|up	no|up
gene-LOC110104480	no|down	no|down	yes|down	no|down
gene-LOC110103101	no|up	no|down	yes|down	no|up
gene-LOC110104731	no|down	no|down	yes|down	no|down
gene-LOC110105603	yes|down	no|down	yes|down	no|down
gene-LOC110095668	no|up	no|up	yes|up	no|up
gene-LOC110095662	no|up	no|up	yes|up	no|up
gene-LOC110115231	no|up	yes|up	yes|up	no|up
gene-LOC110095660	no|down	no|down	yes|down	no|down
gene-LOC110115235	no|up	yes|up	yes|up	no|up
gene-LOC110096460	no|down	no|down	yes|down	no|down
gene-LOC110108007	no|down	no|down	yes|down	no|down
gene-LOC110111257	no|down	no|down	yes|down	no|down
gene-LOC110111251	no|up	yes|down	yes|down	no|down
gene-LOC110108000	no|up	yes|up	yes|up	yes|up
gene-LOC110101370	no|up	no|up	yes|up	no|up
gene-LOC110111258	no|up	no|up	yes|up	no|no test
gene-LOC110095842	no|down	no|down	yes|down	no|down
gene-LOC110115547	no|up	no|up	yes|up	no|up
gene-LOC110115010	no|up	no|up	yes|up	no|up
gene-LOC110096868	no|up	no|down	yes|down	no|up
gene-LOC110114019	no|up	yes|up	yes|up	no|up
gene-LOC110110062	no|up	no|up	yes|up	no|up
gene-LOC110096641	no|down	no|up	yes|up	no|up
gene-LOC110095849	no|up	no|up	yes|up	no|up
gene-LOC110115018	no|down	no|down	yes|down	no|down
gene-LOC110091818	no|up	no|up	yes|down	yes|up
gene-LOC110110068	no|down	yes|down	no|down	no|down
gene-LOC110092361	no|up	no|down	yes|down	no|down
gene-LOC110096647	no|down	no|up	yes|up	no|up
gene-LOC110096797	no|up	no|up	yes|up	no|up
gene-LOC110107417	no|up	no|up	no|up	yes|up
gene-LOC114580869	no|down	no|up	yes|up	no|up
gene-LOC114578706	no|up	no|up	yes|up	no|up
gene-LOC110111693	no|up	yes|up	yes|up	yes|up
gene-LOC110092368	no|down	no|down	yes|down	no|down
gene-LOC110093899	no|up	no|up	yes|up	no|up
gene-LOC114580464	no|down	no|up	yes|up	no|up
gene-LOC114580463	no|down	no|up	yes|up	no|up
gene-LOC110097226	no|down	no|down	yes|down	no|down
gene-LOC110097221	no|up	no|down	yes|down	no|down
gene-LOC114580101	no|up	no|no test	yes|up	no|up
gene-LOC110115495	no|up	no|up	yes|up	no|up
gene-LOC110115494	no|up	no|up	yes|up	no|up
gene-LOC110105463	no|up	yes|down	yes|down	no|down
gene-LOC110114762	no|up	no|down	yes|down	no|up
gene-LOC110092546	no|down	no|down	yes|down	no|down
gene-LOC110100242	no|up	yes|down	yes|down	no|down
gene-LOC110100244	no|down	no|down	yes|down	no|down
gene-LOC110114767	no|down	yes|down	yes|down	no|down
gene-LOC110093098	no|up	no|down	yes|down	no|down
gene-LOC110100247	no|down	yes|up	yes|up	no|up
gene-LOC110114768	no|up	no|down	yes|down	no|up
gene-LOC110114769	no|up	no|up	yes|up	no|up
gene-LOC110093092	no|down	no|up	yes|down	no|down
gene-LOC110105941	no|up	no|up	yes|up	no|down
gene-LOC110093948	no|up	no|up	yes|up	no|up
gene-LOC110111079	no|up	no|up	yes|up	no|up
gene-LOC110111074	no|up	no|up	yes|up	no|up
gene-LOC110111077	no|up	yes|up	no|up	no|up
gene-LOC110093943	no|down	yes|down	yes|down	no|down
gene-LOC110093761	no|down	yes|down	yes|down	yes|down
gene-LOC110092854	no|up	no|up	yes|up	no|up
gene-LOC110109608	yes|down	no|down	no|up	no|down
gene-LOC110108737	no|down	no|up	yes|up	no|up
gene-LOC110109603	no|down	no|down	yes|down	no|down
gene-LOC114580394	no|down	no|down	yes|up	no|up
gene-LOC110104232	no|down	yes|down	yes|down	no|up
gene-LOC114580392	no|down	no|up	yes|up	no|up
gene-LOC114580390	yes|down	no|down	no|up	no|down
gene-LOC110115824	yes|up	yes|up	no|down	yes|up
gene-LOC110115825	no|down	no|down	yes|down	no|down
gene-LOC110115820	no|down	no|down	yes|down	no|down
gene-LOC114579924	no|up	no|down	yes|down	no|down
gene-LOC114579923	no|up	no|up	yes|up	no|up
gene-LOC110098979	no|up	no|down	yes|down	no|down
gene-LOC110093546	no|down	no|down	yes|down	no|down
gene-LOC110093234	no|down	no|down	yes|down	no|down
gene-LOC110094237	no|up	no|up	yes|up	no|up
gene-LOC110098795	no|up	no|down	yes|down	no|up
gene-LOC110098972	no|up	no|up	yes|up	no|up
gene-LOC110093239	no|down	yes|down	yes|down	no|up
gene-LOC110098790	no|up	no|up	yes|up	no|up
gene-LOC110108917	yes|down	no|down	yes|down	no|down
gene-LOC114579032	no|down	yes|up	no|up	no|up
gene-LOC114579031	no|up	no|down	yes|down	no|down
gene-LOC110106988	no|up	no|up	yes|up	no|up
gene-LOC110110670	no|down	no|down	yes|down	no|down
gene-LOC110110672	no|down	no|up	yes|up	no|up
gene-LOC110110154	no|down	no|down	yes|down	no|down
gene-LOC110114228	no|down	no|down	yes|down	no|down
gene-LOC110116642	no|up	no|up	yes|down	no|up
gene-LOC110105188	no|down	no|down	yes|down	yes|down
gene-LOC110109173	no|down	yes|down	yes|down	yes|down
gene-LOC110109174	no|up	no|down	yes|down	no|down
gene-LOC110109176	no|up	no|down	yes|up	no|up
gene-LOC110105183	no|down	yes|up	no|up	no|up
gene-LOC110105187	no|down	no|down	yes|down	yes|down
gene-LOC110101191	no|up	no|up	yes|down	no|up
gene-LOC110101196	no|down	no|down	yes|down	no|down
gene-LOC110112680	no|up	yes|down	yes|down	no|up
gene-LOC110106571	no|up	no|down	yes|down	no|up
gene-LOC110116326	no|up	no|down	yes|down	no|down
gene-LOC110103835	no|up	no|down	yes|down	no|up
gene-LOC110094013	no|down	no|down	yes|down	no|down
gene-LOC110116322	no|down	no|up	yes|up	no|up
gene-LOC110099515	no|up	no|up	yes|up	no|up
gene-LOC110098578	no|down	no|up	yes|down	no|up
gene-LOC110098579	no|down	no|down	yes|down	no|down
gene-LOC110094018	no|up	no|down	yes|down	no|down
gene-LOC110107161	no|up	no|down	yes|down	no|up
gene-LOC110102407	no|down	yes|down	yes|down	no|down
gene-LOC110107169	no|up	yes|up	yes|up	no|up
gene-LOC110100759	no|up	no|up	yes|up	no|up
gene-LOC110100755	yes|up	no|up	no|down	no|up
gene-LOC110100752	no|up	yes|down	yes|down	no|down
gene-LOC110105983	no|up	no|up	yes|up	no|up
gene-LOC110105984	no|up	no|down	yes|down	no|down
gene-LOC110112358	no|down	no|up	yes|up	no|down
gene-LOC110112355	no|down	yes|up	no|up	no|up
gene-LOC110112233	no|down	yes|down	yes|down	no|down
gene-LOC110102664	yes|up	no|no test	no|no test	no|up
gene-LOC110107297	no|up	no|up	yes|up	no|up
gene-LOC110102667	no|up	no|up	yes|up	no|up
gene-LOC110107293	no|down	no|down	yes|down	no|down
gene-LOC110110854	no|up	no|up	yes|up	no|up
gene-LOC110110855	no|up	no|up	yes|up	no|up
gene-LOC110110857	no|up	no|up	yes|up	no|up
gene-LOC110110850	no|up	no|up	yes|up	no|up
gene-LOC110110852	no|up	no|up	yes|down	no|up
gene-LOC110110853	no|down	no|down	yes|down	no|down
gene-LOC110113325	no|down	no|up	yes|up	no|up
gene-LOC110113324	no|up	no|down	yes|down	no|down
gene-LOC110113323	no|down	no|down	yes|down	no|down
gene-LOC110113321	no|down	no|down	yes|down	no|down
gene-LOC110113320	no|up	no|down	yes|down	no|down
gene-LOC110091794	no|down	yes|up	yes|up	no|up
gene-LOC110106078	no|up	no|up	yes|up	no|up
gene-LOC110114999	no|up	no|up	yes|up	no|up
gene-LOC110106352	yes|down	no|up	no|down	no|down
gene-LOC110106353	no|up	no|up	yes|up	no|up
gene-LOC110099226	no|down	yes|down	yes|down	yes|down
gene-LOC110099223	no|down	no|down	yes|down	no|down
gene-LOC110111672	yes|up	no|up	no|down	no|up
gene-LOC110099220	no|no test	yes|up	yes|up	no|up
gene-LOC110107341	no|up	no|up	yes|up	no|up
gene-LOC110103136	yes|down	no|down	no|down	no|down
gene-LOC110103135	no|up	yes|down	yes|down	no|up
gene-LOC110105614	no|up	no|down	yes|down	no|down
gene-LOC110105618	no|down	no|down	yes|down	no|down
gene-LOC110111542	no|up	no|up	no|down	yes|up
gene-LOC110115229	no|down	no|down	yes|down	no|down
gene-LOC110115220	no|down	yes|down	yes|down	no|down
gene-LOC110115221	no|up	no|up	yes|up	no|up
gene-LOC110115222	no|up	no|down	yes|down	no|down
gene-LOC110096414	no|up	yes|up	yes|up	yes|up
gene-LOC110096417	no|down	yes|down	yes|down	no|down
gene-LOC110096410	no|down	no|up	yes|up	no|up
gene-LOC110116044	no|down	no|down	yes|down	no|down
gene-LOC110116047	no|down	yes|down	yes|down	no|down
gene-LOC110111246	no|up	no|down	yes|down	no|up
gene-LOC110107753	no|up	no|down	yes|down	no|down
gene-LOC110107752	no|up	yes|up	yes|up	no|up
gene-LOC110108037	no|down	yes|down	no|up	no|down
gene-LOC110107756	no|down	no|down	yes|down	no|down
gene-LOC110110076	no|down	yes|up	yes|up	no|up
gene-LOC110095855	no|up	no|down	yes|down	no|down
gene-LOC110110072	no|up	yes|up	yes|up	no|up
gene-LOC110095507	no|up	no|up	yes|up	no|up
gene-LOC110115551	no|up	yes|down	no|down	no|up
gene-LOC110096326	no|down	no|down	yes|down	no|down
gene-LOC110114574	yes|up	no|up	no|up	no|up
gene-LOC110096322	no|up	no|up	yes|up	no|up
gene-LOC110112906	no|up	yes|down	yes|down	no|down
gene-LOC110101857	no|down	no|down	yes|down	no|down
gene-LOC110113851	no|up	no|down	yes|down	no|down
gene-LOC114580819	no|up	no|up	yes|up	no|up
gene-LOC110101971	no|up	no|up	yes|up	no|down
gene-LOC114578738	no|up	no|up	yes|up	no|up
gene-LOC110101974	no|up	no|up	yes|up	no|up
gene-LOC110101328	no|up	no|down	yes|down	no|down
gene-LOC110092372	no|up	no|down	yes|down	no|down
gene-LOC110102989	no|down	no|down	yes|down	no|down
gene-LOC110116664	no|up	yes|up	yes|up	no|up
gene-LOC110097230	no|up	no|up	yes|up	no|up
gene-LOC110114257	no|up	yes|down	yes|down	no|down
gene-LOC110092075	no|up	no|down	yes|down	no|down
gene-LOC110102983	no|down	no|down	yes|down	no|down
gene-LOC110105478	no|up	yes|up	yes|up	no|up
gene-LOC110105471	no|down	yes|down	yes|down	no|down
gene-LOC110115482	no|down	no|up	yes|up	no|up
gene-LOC110105473	no|up	no|down	yes|down	no|down
gene-LOC110105476	no|up	yes|up	no|down	no|up
gene-LOC110114253	no|down	no|down	yes|down	no|down
gene-LOC110113529	no|up	no|up	yes|down	no|down
gene-LOC110114750	no|down	no|down	yes|down	no|down
gene-LOC110113525	no|down	no|down	yes|down	no|down
gene-LOC110114759	no|up	no|down	yes|down	no|down
gene-LOC110108697	yes|down	no|up	no|down	no|down
gene-LOC110098018	no|down	no|down	yes|down	no|down
gene-LOC110108693	no|down	no|up	yes|down	no|down
gene-LOC110108691	no|up	no|down	yes|down	no|down
gene-LOC110097536	no|up	no|up	yes|up	no|up
gene-LOC110092150	no|up	no|no test	yes|up	no|no test
gene-LOC110093938	no|down	no|up	yes|up	no|up
gene-LOC110114683	no|down	no|down	yes|down	no|down
gene-LOC110111060	no|down	no|down	yes|down	no|down
gene-LOC110111061	no|down	no|down	yes|up	no|up
gene-LOC110110218	no|down	no|down	yes|down	no|down
gene-LOC110110216	no|down	no|up	yes|down	no|down
gene-LOC110109616	no|up	no|up	yes|up	no|up
gene-LOC110108748	no|up	no|up	yes|up	no|up
gene-LOC110113744	no|up	no|down	yes|down	no|down
gene-LOC114579938	no|up	yes|up	no|down	no|up
gene-LOC114580100	no|up	yes|up	no|up	no|up
gene-LOC114579934	no|down	no|down	yes|up	no|up
gene-LOC110115810	no|down	no|down	yes|down	no|down
gene-LOC110093205	no|up	no|up	yes|up	no|up
gene-LOC110095020	no|down	no|down	yes|down	no|down
gene-LOC110102520	no|down	no|down	yes|down	no|down
gene-LOC110108968	no|up	no|up	yes|up	no|up
gene-LOC110108253	no|up	yes|up	yes|up	yes|up
gene-LOC114580747	no|up	no|no test	yes|up	no|up
gene-LOC110108963	no|up	yes|up	yes|up	yes|up
gene-LOC114578513	no|up	no|up	yes|up	no|up
gene-LOC110093104	no|up	no|up	yes|up	no|up
gene-LOC114578517	no|up	yes|up	no|up	no|up
gene-LOC114578516	no|up	no|up	yes|up	no|up
gene-LOC114578515	no|down	no|down	yes|down	no|down
gene-LOC114578514	no|up	no|up	yes|up	no|no test
gene-LOC110099760	no|up	no|up	yes|up	no|up
gene-LOC110101653	no|down	no|down	yes|down	no|down
gene-LOC114578999	yes|up	yes|up	yes|up	yes|up
gene-LOC114578992	no|down	yes|up	yes|up	yes|up
gene-LOC110094220	no|up	no|up	yes|up	no|up
gene-LOC110094222	no|no test	no|up	yes|up	no|up
gene-LOC110094226	no|up	no|up	yes|up	no|up
gene-LOC110109165	yes|up	no|up	no|down	no|up
gene-LOC110094229	no|up	yes|up	yes|up	no|up
gene-LOC110109168	no|up	no|up	yes|up	no|up
gene-LOC110104918	no|up	no|up	yes|up	no|up
gene-LOC110099506	no|down	no|up	yes|up	no|up
gene-LOC110101181	yes|up	no|up	yes|up	no|up
gene-LOC110113746	yes|up	no|up	yes|up	no|up
gene-LOC110097902	no|up	no|up	yes|up	no|up
gene-LOC110097903	yes|up	no|up	no|up	no|up
gene-LOC110101189	no|down	yes|up	no|down	no|down
gene-LOC110112696	no|down	yes|up	yes|up	yes|up
gene-LOC110099505	no|down	no|down	yes|down	no|down
gene-LOC110099509	no|down	no|up	yes|up	no|up
gene-LOC110094000	no|down	no|up	yes|up	no|up
gene-LOC110106509	no|up	no|down	yes|down	no|down
gene-LOC110094003	no|down	no|up	yes|up	no|up
gene-LOC110094004	no|down	yes|down	yes|down	yes|down
gene-LOC110106508	no|down	no|down	yes|down	no|down
gene-LOC110094006	no|down	yes|down	yes|down	no|down
gene-LOC110094007	no|down	no|down	yes|down	no|down
gene-LOC110111801	no|down	no|down	yes|down	no|down
gene-LOC110107111	no|down	no|down	yes|down	no|down
gene-LOC110102472	no|up	no|up	yes|up	no|up
gene-LOC110114047	no|down	no|up	yes|up	no|up
gene-LOC110100760	no|up	yes|up	yes|up	yes|up
gene-LOC110100767	no|down	no|up	yes|down	no|down
gene-LOC110095745	no|down	yes|down	yes|down	no|down
gene-LOC110112344	no|up	no|up	yes|down	no|up
gene-LOC110112342	no|up	no|down	yes|down	no|down
gene-LOC110092490	no|no test	yes|up	yes|up	no|up
gene-LOC110112200	no|down	yes|down	yes|down	no|down
gene-LOC110112207	no|no test	no|up	yes|up	no|up
gene-LOC114580583	no|down	no|up	yes|up	no|up
gene-LOC110095034	no|down	no|down	yes|down	no|down
gene-LOC110102691	no|down	no|down	yes|down	no|down
gene-LOC110114044	no|down	no|down	yes|down	no|down
gene-LOC110091781	no|up	yes|up	yes|up	no|up
gene-LOC110091782	no|up	yes|down	no|down	no|down
gene-LOC110109279	no|down	no|up	yes|up	no|up
gene-LOC110106329	no|down	no|up	yes|down	no|up
gene-LOC110114984	yes|down	no|down	no|down	no|down
gene-LOC110106321	no|up	no|down	yes|down	no|down
gene-LOC110111668	no|down	no|down	yes|down	no|down
gene-LOC110111669	no|up	no|up	yes|up	yes|up
gene-LOC110099231	no|up	no|up	yes|up	no|up
gene-LOC110099234	yes|up	yes|up	yes|up	yes|up
gene-LOC110107330	no|up	no|down	yes|up	no|up
gene-LOC110107332	no|up	no|up	yes|up	no|up
gene-LOC110102929	no|up	no|down	yes|down	no|up
gene-LOC110105662	no|down	no|down	yes|down	no|down
gene-LOC110101856	no|up	no|up	yes|up	no|up
gene-LOC110116050	no|down	no|up	yes|down	no|down
gene-LOC110101751	no|up	no|down	yes|up	no|up
gene-LOC110116582	no|down	no|down	yes|down	no|down
gene-LOC110094022	no|up	no|up	yes|up	no|up
gene-LOC110108025	no|down	no|down	yes|up	no|up
gene-LOC110100764	no|up	no|down	yes|down	no|down
gene-LOC110107743	no|down	yes|down	yes|down	no|down
gene-LOC110097510	no|down	no|down	yes|down	no|down
gene-LOC110112978	no|up	no|down	yes|down	no|down
gene-LOC110095530	no|up	no|down	yes|down	no|down
gene-LOC110112974	no|down	no|up	yes|down	no|down
gene-LOC110096620	no|up	yes|down	yes|down	no|up
gene-LOC110095538	no|up	yes|up	yes|up	no|up
gene-LOC110095252	no|down	no|up	yes|down	no|down
gene-LOC110097600	no|up	no|up	yes|down	no|down
gene-DDH38_pgp002	yes|up	no|down	no|up	no|up
gene-LOC110107695	no|up	no|no test	yes|up	no|up
gene-LOC110115464	no|up	no|down	yes|down	no|down
gene-LOC110109707	no|down	no|up	yes|up	no|up
gene-LOC114580801	no|up	no|down	yes|down	no|down
gene-LOC110105492	no|up	no|down	yes|down	no|down
gene-LOC110110103	no|down	no|down	no|down	yes|down
gene-LOC110101963	no|down	yes|down	yes|down	no|down
gene-LOC114578721	no|no test	yes|up	no|up	no|up
gene-LOC114578781	no|down	no|up	no|up	yes|down
gene-LOC110092307	no|down	no|down	yes|down	no|down
gene-LOC110096335	no|up	no|down	yes|down	no|down
gene-LOC110102999	no|down	no|down	yes|down	yes|down
gene-LOC110097201	no|down	yes|down	yes|down	no|down
gene-LOC114579954	no|down	no|down	yes|down	no|down
gene-LOC110095929	no|up	yes|up	yes|up	no|up
gene-LOC110094858	no|down	no|up	yes|up	no|up
gene-LOC110110198	no|down	no|down	yes|down	no|down
gene-LOC110107850	no|up	yes|up	yes|up	no|up
gene-LOC110105400	no|down	no|down	yes|down	no|down
gene-LOC110096459	no|up	no|up	yes|up	no|up
gene-LOC110103585	no|up	no|up	yes|up	no|up
gene-LOC110110225	no|up	no|up	yes|up	no|up
gene-LOC110092525	no|down	yes|down	no|down	no|down
gene-LOC114579955	no|down	no|down	yes|down	no|down
gene-LOC110111164	no|up	no|up	yes|up	no|up
gene-LOC110114744	no|up	yes|up	no|up	no|up
gene-LOC110114217	yes|down	no|down	no|down	no|down
gene-LOC110108689	no|up	no|down	yes|down	no|down
gene-LOC110097572	yes|up	no|up	no|up	no|up
gene-LOC110108682	no|up	no|up	yes|up	no|up
gene-LOC110098000	no|down	yes|down	yes|down	no|down
gene-LOC110108687	no|down	no|down	yes|down	yes|down
gene-LOC114579586	no|up	yes|up	no|no test	yes|up
gene-LOC114579583	no|up	no|up	yes|up	no|up
gene-LOC110114691	no|down	no|up	yes|down	no|down
gene-LOC110093925	no|down	no|down	yes|down	no|down
gene-LOC110093922	no|up	no|up	yes|up	no|up
gene-LOC114579234	no|up	yes|up	yes|up	no|up
gene-LOC114579589	yes|down	no|down	yes|down	no|down
gene-LOC110109202	no|down	yes|down	yes|down	no|down
gene-LOC110111053	no|down	no|down	yes|down	no|down
gene-LOC110096103	no|up	no|up	yes|up	no|up
gene-LOC110108754	no|down	no|down	yes|down	no|down
gene-LOC110108755	yes|up	no|down	no|down	no|up
gene-LOC110111056	no|up	no|up	yes|up	no|up
gene-LOC110103936	no|up	no|up	yes|up	no|up
gene-LOC110111058	no|up	no|up	yes|up	no|up
gene-LOC110104210	no|up	yes|up	yes|up	no|up
gene-LOC110116086	no|up	no|down	yes|down	no|down
gene-LOC110109083	no|up	no|down	yes|up	no|up
gene-LOC114580111	no|up	no|up	yes|up	no|up
gene-LOC114580112	no|up	yes|up	yes|up	no|up
gene-LOC110100590	yes|up	no|up	no|down	no|up
gene-LOC114580115	no|up	yes|up	yes|up	no|up
gene-LOC110105072	yes|up	no|up	no|up	no|up
gene-LOC114580117	no|down	no|down	yes|up	no|down
gene-LOC114579902	yes|up	yes|up	yes|up	yes|up
gene-LOC110093211	no|down	yes|down	yes|down	no|up
gene-LOC110112591	no|down	no|up	no|up	yes|down
gene-LOC110112590	no|down	no|down	yes|down	no|down
gene-LOC110112595	no|up	yes|up	no|up	no|up
gene-LOC114579058	no|down	no|down	yes|down	no|down
gene-LOC114579054	no|up	no|down	yes|down	no|down
gene-LOC114579056	no|down	no|down	yes|down	no|down
gene-LOC114579051	no|up	yes|down	yes|down	no|down
gene-LOC114579053	no|down	no|down	yes|down	yes|down
gene-LOC114579052	no|down	no|down	yes|down	no|up
gene-LOC114578502	no|up	no|up	yes|up	no|up
gene-LOC110103224	no|up	yes|up	no|up	no|up
gene-LOC110109889	no|up	no|down	yes|down	no|up
gene-LOC110099758	no|down	no|down	yes|down	no|up
gene-LOC110099755	no|up	yes|up	yes|up	no|up
gene-LOC110099753	no|up	no|down	yes|down	no|down
gene-LOC110096732	no|down	no|down	yes|down	no|up
gene-LOC110109155	yes|down	no|down	no|up	no|up
gene-LOC110109402	no|up	no|up	yes|up	no|up
gene-LOC110113759	no|down	no|up	yes|up	no|down
gene-LOC110101176	no|up	no|up	yes|up	no|up
gene-LOC110106516	no|down	no|down	yes|down	no|down
gene-LOC110112372	no|down	no|down	yes|down	no|down
gene-LOC110098596	yes|up	no|up	no|down	no|down
gene-LOC110111874	no|down	no|down	yes|down	no|down
gene-LOC110107104	no|up	no|up	yes|up	no|up
gene-LOC110102462	no|up	no|up	yes|up	no|up
gene-LOC110099535	yes|up	no|up	no|down	no|up
gene-LOC110099538	yes|up	no|down	no|down	no|down
gene-LOC114578986	no|up	yes|up	yes|up	no|up
gene-LOC114578987	no|down	no|up	yes|up	no|up
gene-LOC110100774	no|down	no|up	yes|down	no|down
gene-LOC110100776	no|up	no|up	yes|up	no|up
gene-LOC110091824	no|up	no|up	yes|up	no|up
gene-LOC110095502	no|down	no|down	yes|down	no|up
gene-LOC110115511	no|down	no|down	yes|down	no|down
gene-LOC110112216	no|down	no|down	yes|down	no|down
gene-LOC110112210	no|up	no|up	yes|up	no|up
gene-LOC110112212	no|down	no|down	yes|down	no|down
gene-LOC110105387	no|up	no|up	yes|up	no|up
gene-LOC110111370	no|down	no|down	yes|down	yes|down
gene-LOC110102689	no|up	no|down	yes|down	no|up
gene-LOC110095816	no|down	no|down	yes|down	no|down
gene-LOC110106210	no|up	no|up	yes|up	no|up
gene-LOC110095817	no|up	no|down	yes|down	no|down
gene-LOC110102686	no|down	no|down	yes|down	no|down
gene-LOC110102687	no|down	no|down	yes|down	no|down
gene-LOC110101790	no|down	no|down	yes|down	no|down
gene-LOC110101795	no|up	no|up	yes|up	no|up
gene-LOC110101798	no|up	no|down	yes|down	no|down
gene-LOC110103338	no|down	no|down	yes|down	no|down
gene-LOC110103482	no|down	no|down	yes|down	no|down
gene-LOC110105212	no|down	no|up	yes|down	no|down
gene-LOC110096852	no|down	no|down	yes|down	no|down
gene-LOC110104456	no|no test	no|up	yes|up	no|no test
gene-LOC110113296	no|down	yes|down	no|down	no|down
gene-LOC110101422	no|up	yes|up	yes|down	no|up
gene-LOC110101421	no|down	no|up	yes|down	no|down
gene-LOC110101420	no|up	yes|up	no|down	no|up
gene-LOC110106335	no|down	no|down	yes|down	no|down
gene-LOC110106332	no|down	yes|down	yes|down	no|down
gene-LOC110106333	no|up	yes|down	no|down	no|down
gene-LOC110106330	no|up	yes|down	yes|down	no|down
gene-LOC110106331	no|up	yes|up	no|up	no|up
gene-LOC110099249	no|up	no|up	yes|up	no|up
gene-LOC110111610	no|down	yes|up	no|up	no|up
gene-LOC110107320	yes|down	no|down	yes|down	no|down
gene-LOC114580859	no|up	no|up	yes|up	no|up
gene-LOC110103159	no|up	yes|up	no|up	no|up
gene-LOC110103157	no|down	no|up	yes|up	no|up
gene-LOC110103152	no|up	no|down	yes|down	no|down
gene-LOC110113961	no|down	yes|up	yes|up	no|up
gene-LOC110113962	no|down	no|down	yes|down	no|down
gene-LOC110113969	no|down	no|down	yes|down	no|up
gene-LOC110109119	no|up	no|up	yes|up	no|up
gene-LOC110113710	no|down	no|down	yes|down	no|down
gene-LOC110096431	no|down	yes|down	yes|down	no|down
gene-LOC110116062	no|down	no|down	yes|up	no|up
gene-LOC110096435	no|up	no|down	yes|up	no|down
gene-LOC110111264	yes|up	no|up	no|up	no|up
gene-LOC110111267	yes|up	no|down	no|down	no|up
gene-LOC110111260	yes|down	no|down	no|down	no|up
gene-LOC110110059	no|up	yes|up	yes|up	no|up
gene-LOC110110055	no|up	no|down	yes|down	no|down
gene-LOC110112962	no|up	no|down	yes|down	no|up
gene-LOC110095525	no|down	no|down	yes|down	no|down
gene-LOC110092267	no|up	no|up	yes|up	no|up
gene-LOC110095190	no|up	no|down	yes|down	no|down
gene-LOC110104679	no|down	no|down	yes|down	no|down
gene-LOC114580837	no|up	no|down	yes|up	no|down
gene-LOC110101957	no|up	no|down	yes|down	no|down
gene-LOC110101950	no|up	no|up	yes|up	no|up
gene-LOC110101959	no|down	yes|down	yes|down	no|down
gene-LOC110108077	no|up	no|up	yes|up	no|up
gene-LOC110111200	no|up	no|down	yes|up	no|up
gene-LOC110101885	no|up	no|up	yes|up	no|up
gene-LOC110114514	yes|down	yes|down	yes|down	no|down
gene-LOC110116644	no|down	no|up	yes|up	no|up
gene-LOC110096341	no|down	no|down	yes|down	no|down
gene-LOC110114510	no|up	no|down	yes|down	no|up
gene-LOC110096343	no|up	no|down	yes|down	no|down
gene-LOC110097742	no|up	no|up	yes|up	no|up
gene-LOC110111594	no|up	no|down	yes|down	no|down
gene-LOC110116649	no|up	no|down	yes|down	no|down
gene-LOC110107487	no|down	no|down	yes|down	no|down
gene-LOC110097678	no|up	no|up	yes|up	no|up
gene-LOC110107485	no|down	no|down	yes|down	no|down
gene-LOC110105419	no|down	no|down	yes|down	no|down
gene-LOC110100177	no|up	no|up	yes|up	no|up
gene-LOC110110184	no|up	no|down	yes|down	no|down
gene-LOC110100172	no|up	no|down	yes|down	no|down
gene-LOC110115601	no|down	no|down	yes|down	no|down
gene-LOC110092538	no|down	no|down	yes|down	no|down
gene-LOC110104207	yes|up	yes|up	yes|up	no|up
gene-LOC110104209	no|up	no|up	yes|up	no|up
gene-LOC110100211	no|up	no|down	yes|down	no|up
gene-LOC114580342	no|up	yes|up	yes|up	yes|up
gene-LOC114580345	no|up	yes|up	yes|up	no|up
gene-LOC110092533	no|down	yes|down	yes|down	no|down
gene-LOC110114221	no|up	no|down	yes|down	no|up
gene-LOC110097562	no|up	yes|up	yes|up	no|up
gene-LOC110093048	no|down	no|up	yes|up	yes|up
gene-LOC110108348	no|up	no|down	yes|down	no|down
gene-LOC110093040	no|down	yes|down	no|down	no|down
gene-LOC110097569	no|up	yes|up	yes|up	no|up
gene-LOC110093046	no|down	no|up	yes|up	no|up
gene-LOC114579598	no|down	yes|down	yes|down	no|down
gene-LOC114579593	no|up	no|up	yes|up	no|up
gene-LOC110108769	no|down	yes|down	yes|down	no|down
gene-LOC110111042	no|down	yes|down	yes|down	no|down
gene-LOC110108760	no|up	yes|down	yes|down	no|down
gene-LOC110109096	no|down	no|down	yes|down	no|down
gene-LOC110109095	yes|up	no|up	no|down	no|up
gene-LOC110109093	no|up	yes|up	no|up	no|up
gene-LOC114580161	no|down	no|up	yes|up	no|up
gene-LOC110109098	no|up	yes|up	yes|up	no|up
gene-LOC110112585	no|up	no|down	yes|down	no|up
gene-LOC110093267	no|up	no|up	yes|up	no|up
gene-LOC110093593	no|down	no|down	yes|down	no|down
gene-LOC110100539	no|down	no|down	yes|down	no|down
gene-LOC110101221	no|up	no|up	yes|up	no|up
gene-LOC110093661	no|up	no|up	yes|up	no|up
gene-LOC110093663	no|down	no|down	yes|down	no|down
gene-LOC110093665	yes|down	no|down	no|up	no|down
gene-LOC110093664	yes|up	yes|up	yes|up	no|up
gene-LOC110093666	no|up	no|up	yes|up	no|up
gene-LOC110109890	no|up	no|up	yes|up	no|up
gene-LOC110099748	no|up	no|up	yes|down	no|up
gene-LOC110108411	no|down	yes|down	yes|down	no|down
gene-LOC110109149	yes|down	no|down	no|down	no|down
gene-LOC110109418	no|up	yes|up	yes|up	no|up
gene-LOC110108415	no|down	no|up	yes|down	no|down
gene-LOC110094243	no|down	no|down	yes|down	no|up
gene-LOC110094240	no|down	no|down	yes|down	yes|down
gene-LOC110092114	no|down	no|down	yes|down	no|down
gene-LOC110108949	no|up	no|up	yes|up	no|up
gene-LOC110109411	no|up	no|up	yes|up	no|up
gene-LOC110098298	no|up	yes|up	no|up	no|up
gene-LOC110109147	no|up	no|down	yes|down	no|down
gene-LOC110113765	no|down	yes|down	yes|down	no|down
gene-LOC110116695	no|down	no|up	yes|up	no|up
gene-LOC114580569	no|up	no|down	yes|down	no|down
gene-LOC110101160	no|up	no|up	yes|up	no|up
gene-LOC110097411	no|up	no|up	yes|up	no|up
gene-LOC110097960	no|down	no|down	yes|down	no|down
gene-LOC110112364	no|down	no|down	yes|up	no|down
gene-LOC110106529	no|down	no|down	yes|down	no|down
gene-LOC110112362	no|up	no|up	yes|up	no|up
gene-LOC110094069	no|up	yes|up	no|up	yes|up
gene-LOC110106527	no|down	no|up	yes|up	no|down
gene-LOC110099524	yes|down	no|down	yes|down	no|down
gene-LOC110099525	no|down	no|up	yes|up	no|down
gene-LOC110102459	no|down	yes|down	yes|down	yes|down
gene-LOC110099527	no|down	no|down	yes|down	no|down
gene-LOC110102452	no|up	no|up	yes|up	yes|up
gene-LOC110102451	no|up	no|down	yes|down	no|down
gene-LOC110102457	no|down	yes|down	yes|down	no|down
gene-LOC110102456	no|up	no|down	yes|down	no|down
gene-LOC110111868	no|up	no|up	yes|up	no|up
gene-LOC110107134	no|down	no|down	yes|down	no|down
gene-LOC110105202	no|down	no|down	yes|up	no|down
gene-LOC114578318	no|down	yes|up	yes|up	no|up
gene-LOC110110739	no|up	yes|down	yes|down	no|down
gene-LOC110110731	yes|up	no|up	no|up	no|up
gene-LOC110110733	no|up	yes|up	yes|up	no|up
gene-LOC110110736	no|down	yes|up	yes|up	no|up
gene-LOC110113353	no|down	yes|down	yes|down	no|down
gene-LOC110113358	yes|up	yes|up	yes|up	no|up
gene-LOC110101288	no|up	no|down	yes|down	yes|down
gene-LOC110101783	no|up	no|up	yes|up	no|up
gene-LOC110108677	no|down	no|down	yes|down	no|down
gene-LOC110098431	no|down	no|up	yes|up	no|up
gene-LOC110098433	no|up	no|down	yes|down	no|up
gene-LOC110098435	no|up	yes|up	yes|up	no|up
gene-LOC110110888	no|up	no|down	yes|up	no|up
gene-LOC110110880	no|up	yes|up	no|up	no|up
gene-LOC110102142	no|up	yes|up	yes|up	no|up
gene-LOC110102147	no|up	no|down	yes|down	no|down
gene-LOC110103322	no|up	no|down	yes|down	no|down
gene-LOC110102148	no|down	no|down	yes|down	no|down
gene-LOC110103320	no|down	no|down	yes|down	no|down
gene-LOC110107318	yes|down	no|down	no|down	no|down
gene-LOC110113288	no|up	no|up	yes|up	no|up
gene-LOC110102004	no|up	no|no test	yes|up	no|up
gene-LOC110110955	yes|up	no|up	no|no test	no|up
gene-LOC110110956	no|down	no|up	yes|down	no|down
gene-LOC110101435	no|down	no|down	yes|down	no|down
gene-LOC110106303	yes|up	no|down	no|down	no|up
gene-LOC110106302	no|down	no|down	yes|down	no|up
gene-LOC110096591	no|up	no|up	yes|up	no|down
gene-LOC110099252	no|down	no|down	yes|down	no|down
gene-LOC110099253	no|up	yes|up	yes|up	no|up
gene-LOC110099251	no|down	no|down	yes|down	no|down
gene-LOC110116075	no|down	no|down	yes|down	no|down
gene-LOC110103148	no|down	no|up	yes|down	no|down
gene-LOC110095086	no|up	yes|up	yes|up	no|up
gene-LOC110113970	yes|up	no|up	yes|up	no|up
gene-LOC110113976	no|up	no|up	yes|up	no|up
gene-LOC110095732	no|up	no|down	yes|down	no|down
gene-LOC110102009	no|up	yes|up	no|down	no|up
gene-LOC110112008	yes|up	no|up	yes|up	yes|up
gene-LOC110112002	no|down	no|down	yes|down	no|down
gene-LOC110096421	no|up	no|down	yes|down	no|down
gene-LOC110095551	no|down	no|down	yes|down	no|down
gene-LOC110095553	no|up	no|up	yes|up	no|up
gene-LOC110095552	yes|down	no|down	no|down	no|down
gene-LOC114580828	yes|down	no|down	yes|down	no|down
gene-DDH38_pgp026	no|up	no|down	yes|down	no|down
gene-LOC110105795	no|up	no|up	yes|up	no|up
gene-LOC110105794	no|down	yes|down	yes|down	no|up
gene-LOC110104668	no|down	no|up	yes|up	no|up
gene-LOC114580823	no|up	no|up	yes|up	no|up
gene-LOC110105422	no|up	no|down	yes|down	no|down
gene-LOC110095953	no|up	no|up	yes|up	no|up
gene-LOC110100147	no|down	no|up	yes|up	no|up
gene-LOC114579692	no|up	yes|up	no|up	no|up
gene-LOC110100149	no|down	no|down	yes|down	no|down
gene-LOC110093370	no|down	yes|down	no|down	no|down
gene-LOC110101945	no|up	no|up	yes|down	no|up
gene-LOC110096604	no|up	yes|up	yes|up	yes|up
gene-LOC110114507	no|down	yes|down	yes|down	no|down
gene-LOC110096606	no|down	no|down	yes|down	no|down
gene-LOC110092984	no|up	no|up	yes|up	no|up
gene-LOC110096600	yes|down	no|down	yes|down	no|down
gene-LOC110096603	no|up	yes|up	no|up	no|down
gene-LOC110097776	no|up	no|up	yes|up	no|up
gene-LOC110097772	no|down	no|down	yes|down	no|down
gene-LOC110092324	no|up	no|up	yes|up	no|up
gene-LOC110107494	no|up	no|down	yes|down	no|down
gene-LOC110107495	no|up	no|up	yes|up	no|up
gene-LOC110107745	no|up	no|down	yes|down	no|down
gene-LOC110111022	no|up	no|down	yes|down	no|down
gene-LOC114580359	no|up	yes|up	yes|up	no|up
gene-LOC110103953	no|down	no|down	yes|down	no|down
gene-LOC110114726	no|down	yes|down	yes|down	no|down
gene-LOC114580350	no|up	no|up	yes|up	no|up
gene-LOC110100207	no|down	yes|down	yes|down	no|down
gene-LOC110103958	no|down	no|down	yes|down	no|down
gene-LOC110115639	no|down	yes|down	yes|down	no|down
gene-LOC110113512	no|up	no|down	yes|down	no|down
gene-LOC110113513	no|down	no|down	yes|down	no|down
gene-LOC110097550	no|up	no|up	yes|up	no|up
gene-LOC110097000	yes|down	yes|down	yes|down	no|down
gene-LOC110097003	no|up	no|up	yes|up	no|up
gene-LOC110112103	no|up	no|up	yes|up	no|up
gene-LOC110097559	no|up	no|up	yes|up	no|up
gene-LOC110093055	no|down	no|up	yes|up	no|down
gene-LOC110092188	no|up	no|down	yes|up	no|down
gene-LOC110092187	no|up	yes|up	yes|up	no|up
gene-LOC110092185	no|up	no|down	yes|down	no|down
gene-LOC110096650	no|no test	no|up	yes|up	no|up
gene-LOC110108776	no|down	no|up	yes|up	no|up
gene-LOC110097488	yes|down	no|down	yes|down	no|down
gene-LOC114579773	no|up	no|up	yes|up	no|up
gene-LOC110109383	no|up	no|up	yes|up	no|up
gene-LOC110093272	no|up	no|up	yes|up	no|up
gene-LOC110093273	no|up	yes|down	yes|down	no|down
gene-LOC110097798	no|down	no|up	yes|up	no|up
gene-LOC114579073	no|down	no|down	yes|down	no|down
gene-LOC114579071	no|down	no|up	yes|up	no|up
gene-LOC110096978	no|up	no|down	yes|down	no|down
gene-LOC110096979	no|up	no|up	yes|up	no|up
gene-LOC110097950	no|up	no|down	yes|down	no|down
gene-LOC110104338	no|up	no|down	yes|down	no|down
gene-LOC110093674	no|down	no|up	yes|up	no|up
gene-LOC110094587	no|down	no|down	yes|down	no|up
gene-LOC110097958	no|up	yes|up	yes|up	yes|up
gene-LOC110098607	no|down	no|down	yes|down	no|down
gene-LOC110104894	no|down	yes|down	yes|down	no|down
gene-LOC110101989	no|down	no|down	yes|down	no|down
gene-LOC110108402	no|no test	no|up	yes|up	no|up
gene-LOC110108492	no|no test	no|no test	yes|up	no|up
gene-LOC110108951	no|down	no|up	yes|up	no|up
gene-LOC110108404	no|down	no|down	yes|down	no|down
gene-LOC110108405	no|up	no|up	yes|up	no|up
gene-LOC110109427	yes|down	no|down	no|down	no|down
gene-LOC110108409	no|down	no|down	yes|down	no|down
gene-LOC110109131	yes|up	yes|up	yes|up	yes|up
gene-LOC110098939	no|down	no|down	yes|down	no|down
gene-LOC110109133	yes|up	no|up	yes|up	no|up
gene-LOC110109132	yes|down	no|down	no|down	no|down
gene-LOC110113778	no|up	no|down	yes|down	no|up
gene-LOC110113779	no|down	no|down	yes|down	yes|down
gene-LOC110095244	no|up	no|down	yes|down	no|down
gene-LOC114581082	no|down	no|up	yes|up	no|up
gene-LOC110112398	no|down	yes|down	yes|down	no|down
gene-LOC110096247	no|up	no|up	yes|up	no|up
gene-LOC114581229	no|down	no|down	yes|up	no|up
gene-LOC110112394	no|down	no|down	yes|down	no|down
gene-LOC110112397	yes|up	no|up	yes|up	no|up
gene-DDH38_pgp007	no|up	no|down	yes|down	no|down
gene-LOC110099089	no|up	no|no test	yes|up	no|up
gene-LOC110094057	no|down	yes|down	no|up	no|down
gene-LOC110096534	no|down	yes|down	yes|down	yes|down
gene-LOC110094727	no|up	no|up	yes|up	no|up
gene-LOC110111853	no|down	no|up	yes|up	no|up
gene-LOC110102445	no|down	no|down	yes|down	no|down
gene-LOC110102330	no|up	no|up	yes|up	no|up
gene-LOC110102442	no|down	yes|down	no|down	no|down
gene-LOC110093578	no|up	no|no test	yes|up	no|no test
gene-LOC110110728	yes|up	yes|up	yes|up	yes|up
gene-LOC110100795	no|up	no|up	yes|up	no|up
gene-LOC110110890	no|up	no|up	yes|up	no|up
gene-LOC110099323	no|up	no|up	yes|up	no|up
gene-LOC110110892	no|down	no|down	yes|down	no|down
gene-LOC110110896	no|up	no|down	yes|down	no|down
gene-LOC110110897	no|down	no|down	yes|down	yes|down
gene-LOC110113363	no|up	yes|down	yes|down	no|down
gene-LOC110113367	no|down	yes|down	yes|down	no|down
gene-LOC110114886	no|down	yes|up	no|up	no|up
gene-LOC110113364	yes|down	yes|down	yes|down	no|down
gene-LOC110094990	no|down	no|down	yes|down	no|down
gene-LOC110098423	yes|up	no|up	no|up	yes|up
gene-LOC110098424	yes|up	yes|up	yes|up	yes|up
gene-LOC110102152	no|up	yes|down	yes|down	no|down
gene-LOC110111631	no|down	no|down	yes|down	no|down
gene-LOC110107307	no|up	no|down	yes|down	no|down
gene-LOC110111637	yes|down	yes|down	yes|down	no|down
gene-LOC110102157	no|down	no|down	yes|down	no|down
gene-LOC110099265	no|down	no|down	yes|down	no|down
gene-LOC110102155	no|up	no|down	yes|down	no|down
gene-LOC110102159	no|up	no|up	yes|down	no|up
gene-LOC110104470	no|up	no|down	yes|down	no|down
gene-LOC110104950	no|up	yes|up	no|up	yes|up
gene-LOC110108115	no|down	no|up	yes|up	no|up
gene-LOC110110946	no|down	yes|down	no|up	no|down
gene-LOC110110944	no|up	no|down	yes|down	no|down
gene-LOC110101444	no|down	no|down	yes|down	no|down
gene-LOC110103790	no|down	no|down	yes|up	no|up
gene-LOC110105049	no|down	no|up	yes|down	no|up
gene-LOC110106316	no|up	yes|up	yes|up	no|up
gene-LOC110106312	no|up	no|up	yes|up	no|up
gene-LOC110106319	no|down	yes|down	no|down	no|down
gene-LOC110104393	no|up	no|down	yes|down	no|down
gene-LOC110103172	no|up	yes|down	yes|down	no|down
gene-LOC110104783	no|down	no|down	yes|down	no|down
gene-LOC110094574	no|down	no|down	yes|down	no|down
gene-LOC110105657	no|down	no|down	yes|down	no|down
gene-LOC110095094	no|down	no|down	no|down	yes|down
gene-LOC110095727	no|down	no|up	yes|down	no|up
gene-LOC110095724	no|down	no|down	yes|down	no|down
gene-LOC110096751	no|down	yes|down	yes|down	yes|down
gene-LOC110114360	no|up	no|up	yes|up	no|up
gene-LOC110095545	no|down	no|up	yes|up	no|up
gene-LOC110095540	no|down	no|down	yes|down	no|down
gene-LOC110104656	no|up	yes|up	yes|up	no|up
gene-LOC110104655	no|up	no|up	yes|up	no|up
gene-LOC110114368	no|down	no|down	yes|down	no|up
gene-LOC110104651	no|down	no|down	yes|down	no|up
gene-LOC110105786	no|down	yes|down	no|down	no|down
gene-LOC110105782	no|up	no|down	yes|down	no|down
gene-LOC110100884	no|down	yes|down	yes|down	no|down
gene-LOC110095943	no|up	no|up	yes|up	no|up
gene-LOC110105437	no|down	no|up	yes|up	no|up
gene-LOC114579688	yes|down	yes|down	yes|down	no|down
gene-LOC110101938	no|up	no|down	yes|down	no|down
gene-LOC110100153	no|down	no|down	yes|down	no|down
gene-LOC114579684	yes|down	no|down	yes|down	no|down
gene-LOC114579685	yes|down	yes|down	yes|down	no|down
gene-LOC110116252	no|down	no|down	yes|down	no|down
gene-LOC110114565	no|up	no|up	yes|up	no|up
gene-LOC110112945	no|up	yes|down	yes|down	no|up
gene-LOC110112946	no|up	no|up	yes|down	no|up
gene-LOC110114538	no|up	no|down	yes|down	no|up
gene-LOC110092338	no|down	no|down	yes|down	yes|down
gene-LOC110095895	no|up	no|up	yes|up	no|up
gene-LOC110095897	no|up	no|up	yes|down	no|up
gene-LOC110114530	no|down	yes|down	no|up	no|down
gene-LOC110114537	yes|down	no|down	no|down	no|down
gene-LOC110112949	no|up	no|down	yes|down	no|down
gene-LOC110103947	no|down	yes|down	yes|down	no|down
gene-LOC110103945	no|up	no|up	yes|up	no|up
gene-LOC110104263	no|down	no|down	yes|down	no|down
gene-LOC114580369	no|down	no|up	yes|up	no|down
gene-LOC110097207	no|down	no|up	yes|up	no|up
gene-LOC110115624	no|up	no|up	yes|up	no|up
gene-LOC110103948	no|up	no|up	yes|down	no|up
gene-LOC114580360	no|up	no|down	yes|down	no|down
gene-LOC110096011	yes|down	no|down	yes|down	no|down
gene-LOC110092516	no|up	no|up	yes|up	no|up
gene-LOC110092517	yes|up	yes|up	no|down	no|up
gene-LOC110092044	no|down	yes|down	yes|down	no|down
gene-LOC110096016	no|up	no|up	yes|down	no|up
gene-LOC110093405	no|down	no|down	yes|down	no|down
gene-LOC110097542	yes|down	no|down	yes|down	no|down
gene-LOC110093064	no|down	no|down	yes|down	no|down
gene-LOC110113568	no|up	no|up	yes|up	no|up
gene-LOC110097546	no|down	no|down	yes|down	no|down
gene-LOC110097015	no|up	no|down	yes|down	no|down
gene-LOC110097599	no|up	no|down	yes|down	no|up
gene-LOC114579200	no|down	no|up	yes|up	no|up
gene-LOC114579088	no|down	no|up	yes|down	no|down
gene-LOC110097495	no|down	no|down	yes|down	no|down
gene-LOC114579204	no|up	yes|up	yes|up	no|up
gene-LOC110098805	no|up	no|up	yes|up	no|up
gene-LOC110092198	yes|down	no|down	no|down	no|down
gene-LOC114579209	no|up	no|up	yes|up	no|up
gene-LOC110103684	no|up	no|down	yes|up	no|up
gene-LOC110092092	no|up	no|up	yes|up	no|up
gene-LOC114580143	no|up	no|up	yes|up	no|up
gene-LOC110110194	no|up	yes|up	yes|up	no|up
gene-LOC110107683	no|no test	no|up	yes|up	no|no test
gene-LOC110096947	no|up	no|up	yes|up	no|up
gene-LOC110101206	no|down	yes|down	yes|down	no|down
gene-LOC110096944	no|down	no|up	yes|up	no|up
gene-LOC110114393	no|up	yes|up	yes|up	no|up
gene-LOC110096942	no|down	no|down	yes|down	no|up
gene-LOC110097944	no|down	no|down	yes|down	no|down
gene-LOC110101142	no|up	no|up	yes|up	no|up
gene-LOC110106065	no|down	no|down	yes|down	no|down
gene-LOC110093640	yes|down	no|down	yes|down	yes|down
gene-LOC110098637	no|up	no|down	yes|down	no|down
gene-LOC110098631	no|up	no|up	yes|up	no|up
gene-LOC110104886	no|down	yes|down	yes|down	no|down
gene-LOC110099721	no|down	no|down	yes|down	no|down
gene-LOC110094912	no|down	no|down	yes|down	no|down
gene-LOC110094266	yes|down	no|up	no|up	no|down
gene-LOC110108439	no|down	no|up	yes|down	no|down
gene-LOC110094263	no|up	no|up	yes|down	no|up
gene-LOC114580547	no|no test	no|up	yes|up	no|up
gene-LOC110100418	no|up	yes|down	yes|down	no|down
gene-LOC110109432	no|up	no|down	yes|down	no|down
gene-LOC114580544	no|up	no|up	yes|up	no|up
gene-LOC110100415	no|up	no|down	yes|up	no|up
gene-LOC110105137	yes|up	no|up	yes|up	no|up
gene-LOC110094733	no|up	no|down	yes|down	no|down
gene-LOC110099098	yes|down	no|down	no|down	no|down
gene-LOC110102306	no|up	no|up	yes|up	no|up
gene-LOC110111840	yes|up	no|up	no|up	no|up
gene-LOC114578334	no|no test	no|up	yes|up	no|up
gene-LOC114578333	no|down	no|up	yes|up	no|up
gene-LOC110096837	no|down	no|down	yes|down	no|down
gene-LOC110113378	no|down	no|up	yes|up	no|up
gene-LOC110102785	no|down	no|down	yes|down	yes|down
gene-LOC110102784	no|down	yes|up	no|up	no|up
gene-LOC110114897	no|down	no|down	yes|down	no|down
gene-LOC110100631	no|down	no|down	yes|down	no|down
gene-LOC114579833	no|down	no|up	yes|up	no|up
gene-LOC110098417	yes|down	no|up	no|up	no|down
gene-LOC110106492	no|down	no|down	yes|down	yes|up
gene-LOC110098414	no|down	no|up	yes|up	no|up
gene-LOC110106496	no|down	no|down	yes|down	no|down
gene-LOC110098410	no|down	no|up	yes|up	no|up
gene-LOC110106499	no|up	no|up	yes|up	no|up
gene-LOC114580704	no|down	no|down	yes|down	no|down
gene-LOC110099274	no|up	no|down	yes|down	no|down
gene-LOC110102165	no|down	no|up	yes|up	no|up
gene-LOC110111621	no|up	no|up	yes|up	no|up
gene-LOC110102161	no|down	no|down	yes|down	no|down
gene-LOC110102160	no|up	no|down	yes|down	no|down
gene-LOC110102168	yes|down	yes|down	yes|down	yes|down
gene-LOC110103303	no|up	no|up	yes|up	no|up
gene-LOC110103305	no|up	no|up	yes|up	no|up
gene-LOC110104467	yes|up	no|down	no|up	no|up
gene-LOC110101458	no|up	no|down	yes|up	no|up
gene-LOC110110970	no|down	no|down	yes|down	no|down
gene-LOC110103781	no|up	no|up	yes|up	no|up
gene-LOC110093148	no|up	no|up	yes|up	no|up
gene-LOC110100083	no|up	no|up	yes|up	yes|up
gene-LOC110116019	no|down	no|up	yes|up	no|up
gene-LOC110104796	no|up	yes|up	yes|up	no|up
gene-LOC110104795	no|down	yes|down	yes|down	yes|down
gene-LOC110103160	no|up	no|up	yes|down	no|up
gene-LOC110093920	no|up	no|up	yes|up	no|up
gene-LOC110103163	no|down	yes|down	yes|down	no|down
gene-LOC110095717	no|down	no|up	yes|up	no|up
gene-LOC114579588	no|up	no|up	yes|up	no|up
gene-LOC110104798	no|up	no|down	yes|down	no|down
gene-LOC110095391	yes|down	yes|down	yes|down	no|down
gene-LOC110095394	no|up	no|up	yes|up	no|up
gene-LOC110106105	yes|down	no|down	no|down	no|down
gene-LOC110106107	no|up	yes|up	no|down	no|up
gene-LOC110104649	no|down	yes|down	yes|down	no|down
gene-LOC110114764	no|up	no|up	yes|up	no|up
gene-LOC110092631	no|up	no|up	yes|up	no|up
gene-LOC110115382	no|up	no|up	yes|up	no|up
gene-LOC110095970	no|up	no|up	yes|down	no|down
gene-LOC110101926	no|up	no|up	yes|up	no|up
gene-LOC110101927	yes|down	no|down	no|down	no|down
gene-LOC110110155	no|down	no|down	yes|down	no|up
gene-LOC110092633	no|up	no|up	yes|up	no|up
gene-LOC110101920	no|down	no|down	yes|down	no|down
gene-LOC110092299	no|down	yes|down	yes|down	yes|down
gene-LOC110114529	no|up	yes|up	yes|up	no|up
gene-LOC110116638	no|up	yes|down	no|down	no|down
gene-LOC110096370	no|down	no|down	yes|down	no|down
gene-LOC110097714	no|down	no|down	yes|down	no|down
gene-LOC110102958	no|down	yes|down	yes|down	no|down
gene-LOC110097711	yes|up	yes|up	yes|up	no|up
gene-LOC110102952	no|up	no|up	yes|up	no|up
gene-LOC110111540	no|up	no|up	yes|up	no|up
gene-LOC110107471	yes|up	no|up	yes|up	no|up
gene-LOC110100596	no|up	no|down	yes|down	no|up
gene-LOC110115659	no|up	yes|up	yes|up	no|up
gene-LOC110115658	no|down	no|down	yes|down	no|down
gene-LOC114580114	no|down	no|down	yes|up	no|up
gene-LOC110109331	no|down	yes|down	yes|down	no|down
gene-LOC110104254	no|up	no|up	yes|up	no|up
gene-LOC110113576	no|down	no|down	yes|down	no|down
gene-LOC110114705	yes|down	no|down	yes|down	no|down
gene-LOC110114254	no|up	yes|up	no|up	no|up
gene-LOC114580116	no|up	no|up	yes|up	no|up
gene-LOC110097028	no|up	no|down	yes|down	no|down
gene-LOC110097024	no|down	no|down	yes|down	no|up
gene-LOC110097023	yes|down	no|down	yes|down	no|down
gene-LOC110097533	no|up	no|down	yes|down	no|down
gene-LOC110093219	no|down	no|up	yes|up	no|up
gene-LOC110111097	no|up	no|up	yes|up	no|up
gene-LOC110111096	no|down	yes|down	yes|down	no|down
gene-LOC110111090	no|up	no|up	yes|up	no|up
gene-LOC110098176	no|down	no|down	yes|up	no|up
gene-LOC114580154	no|down	no|up	yes|up	no|up
gene-LOC114580151	no|up	no|up	yes|up	yes|up
gene-LOC110112592	no|up	no|up	yes|up	yes|up
gene-LOC114580159	yes|down	no|down	no|up	no|down
gene-LOC110107692	no|up	no|down	yes|down	no|down
gene-LOC110093071	no|up	yes|down	yes|down	no|down
gene-LOC110093074	no|up	no|up	yes|up	no|up
gene-LOC110111364	no|up	no|down	yes|down	no|down
gene-LOC110093077	no|up	no|up	yes|up	no|up
gene-LOC110111369	no|down	no|down	yes|down	no|down
gene-LOC114579098	no|down	no|up	yes|up	no|up
gene-LOC110095665	no|up	no|up	yes|up	no|up
gene-LOC110115423	no|down	no|down	yes|down	no|down
gene-LOC110096950	no|down	no|down	yes|down	no|down
gene-LOC110101212	no|down	no|down	yes|down	no|down
gene-LOC110101213	no|up	no|up	yes|up	no|up
gene-LOC110114384	yes|up	yes|up	yes|up	yes|up
gene-LOC114580395	no|down	no|up	yes|up	no|up
gene-LOC110101137	no|up	no|up	yes|up	no|up
gene-LOC114579895	no|up	no|up	yes|up	no|up
gene-LOC110101132	no|up	no|up	yes|up	no|up
gene-LOC110093654	no|up	no|up	yes|down	no|up
gene-LOC110093326	no|up	no|down	yes|up	yes|up
gene-LOC110099868	no|down	no|down	yes|down	no|down
gene-LOC110109842	no|up	no|down	yes|down	no|down
gene-LOC110099714	no|up	yes|up	yes|up	no|up
gene-LOC110094927	yes|down	no|down	yes|down	no|down
gene-LOC110094925	no|up	no|up	yes|up	no|up
gene-LOC110094924	no|down	yes|up	yes|up	no|up
gene-LOC110094922	no|down	yes|up	yes|up	no|up
gene-LOC114580558	no|up	yes|up	no|up	no|up
gene-LOC110109442	no|down	no|up	yes|up	no|up
gene-LOC114580552	no|down	no|up	yes|up	no|up
gene-LOC110109118	no|up	no|down	yes|down	no|down
gene-LOC110113713	no|down	no|down	yes|down	yes|down
gene-LOC110100404	no|up	yes|up	yes|up	no|up
gene-LOC110100405	no|down	yes|down	yes|down	no|down
gene-LOC114581205	no|up	no|up	yes|up	no|up
gene-LOC114581203	no|up	no|up	yes|up	no|up
gene-LOC114581200	yes|down	no|up	no|up	no|up
gene-LOC110101683	no|down	no|down	yes|down	yes|down
gene-LOC110101682	no|up	no|up	yes|down	no|down
gene-LOC110101681	yes|up	no|up	yes|down	no|up
gene-LOC114581209	no|down	yes|up	yes|up	no|up
gene-LOC110101684	no|down	no|down	yes|down	no|down
gene-LOC110094701	no|up	no|up	yes|up	no|up
gene-LOC110115473	no|up	no|up	no|down	yes|up
gene-LOC114578328	no|down	yes|down	yes|down	yes|down
gene-LOC114578329	yes|down	yes|down	yes|down	yes|down
gene-LOC110110536	no|up	no|up	yes|up	no|up
gene-LOC114578321	no|up	no|up	yes|down	no|up
gene-LOC114578327	no|down	no|down	yes|down	no|down
gene-LOC110102794	no|down	no|down	yes|down	no|up
gene-LOC110102792	no|down	yes|down	yes|down	no|down
gene-LOC110102314	no|up	no|up	yes|down	no|down
gene-LOC110102318	no|up	no|up	yes|up	no|up
gene-LOC110113622	no|down	no|up	yes|down	no|down
gene-LOC110100628	no|down	no|down	yes|down	no|down
gene-LOC110112441	no|up	no|up	yes|up	no|up
gene-LOC110103252	no|down	yes|down	no|down	no|down
gene-LOC110106488	no|up	no|up	yes|up	no|up
gene-LOC110099280	no|no test	no|up	yes|up	no|up
gene-LOC110099282	no|up	no|down	yes|down	no|down
gene-LOC110099284	no|up	no|down	yes|down	no|down
gene-LOC114580637	no|down	no|down	yes|down	no|down
gene-LOC110103371	no|down	no|up	yes|up	no|up
gene-LOC110104419	yes|up	no|up	no|up	no|up
gene-LOC110110960	no|up	no|up	yes|up	no|up
gene-LOC110110965	no|up	no|up	yes|up	no|up
gene-LOC110098819	no|down	no|down	yes|down	no|down
gene-LOC110101461	no|up	no|up	yes|up	no|up
gene-LOC110101465	no|up	yes|down	yes|down	no|down
gene-LOC110101464	no|up	no|up	yes|up	no|up
gene-LOC110097702	no|down	no|down	yes|down	no|down
gene-LOC110112031	no|down	no|down	yes|down	no|up
gene-LOC110116025	yes|up	yes|up	yes|up	yes|up
gene-LOC110113929	no|up	no|down	yes|down	no|up
gene-LOC110113925	no|up	no|up	yes|down	no|down
gene-LOC114581378	no|up	no|up	yes|up	no|up
gene-LOC110103197	no|up	no|down	yes|down	no|down
gene-LOC110107444	no|down	no|down	yes|down	no|down
gene-LOC110108703	no|down	no|down	yes|down	no|down
gene-LOC110107991	no|down	no|up	yes|up	no|up
gene-LOC110106112	no|down	no|down	yes|down	no|down
gene-LOC110095704	no|up	no|up	yes|up	no|up
gene-LOC110107506	no|up	no|up	yes|up	no|up
gene-LOC110104638	no|down	yes|up	yes|up	no|up
gene-LOC110107509	no|down	no|down	yes|down	no|down
gene-LOC110103966	no|down	no|up	yes|up	no|up
gene-LOC110095969	no|up	no|up	yes|up	no|up
gene-LOC110115428	yes|up	no|down	no|up	no|up
gene-LOC110115422	no|up	no|down	yes|down	no|down
gene-LOC110095961	no|up	yes|down	yes|down	no|down
gene-LOC110110141	no|down	no|down	yes|down	no|down
gene-LOC110115394	no|up	no|up	yes|up	no|up
gene-LOC110115427	no|down	no|down	yes|down	no|down
gene-LOC110101917	no|up	no|down	yes|down	no|up
gene-LOC114579798	no|down	no|down	yes|down	yes|down
gene-LOC110101919	no|up	no|up	yes|up	no|up
gene-LOC110106095	no|up	no|up	yes|up	no|up
gene-LOC110108912	no|up	no|down	yes|down	no|up
gene-LOC110095563	no|up	no|up	yes|up	yes|up
gene-LOC110091883	no|up	yes|up	no|up	no|up
gene-LOC110091882	no|up	no|up	no|up	yes|up
gene-LOC110111558	no|down	no|up	yes|up	no|up
gene-LOC110116607	no|down	no|up	yes|up	no|up
gene-LOC110097703	no|up	no|up	yes|up	no|up
gene-LOC110111553	no|up	yes|up	yes|up	no|up
gene-LOC110107445	no|down	no|down	yes|down	no|down
gene-LOC110102964	no|down	no|down	yes|down	no|up
gene-LOC110111554	no|down	no|down	yes|down	no|down
gene-LOC110111080	no|up	no|up	yes|up	no|up
gene-LOC110107994	no|down	no|down	yes|down	no|up
gene-LOC110109328	no|down	yes|down	yes|down	no|down
gene-LOC110115648	no|down	yes|down	yes|down	no|down
gene-LOC110103964	no|down	no|down	yes|down	no|down
gene-LOC110111089	no|down	no|down	yes|down	yes|down
gene-LOC110109326	yes|down	no|down	no|down	no|down
gene-LOC110104247	no|up	no|down	yes|down	no|up
gene-LOC110107999	no|up	yes|down	yes|down	no|up
gene-LOC110103962	no|down	no|down	yes|down	no|down
gene-LOC110115641	no|down	no|up	yes|down	no|down
gene-LOC114580300	no|down	no|down	yes|down	no|down
gene-LOC114580302	no|down	no|down	yes|down	no|down
gene-LOC110092062	no|up	no|up	yes|up	no|up
gene-LOC110097525	yes|down	no|up	no|up	no|up
gene-LOC110113547	yes|up	no|down	yes|up	no|up
gene-LOC110114266	no|up	yes|up	yes|up	no|up
gene-LOC110114260	no|up	no|up	yes|up	no|up
gene-LOC110097522	no|down	no|down	yes|down	no|down
gene-LOC114579264	yes|down	no|down	no|down	no|down
gene-LOC114579261	no|up	yes|down	no|down	no|down
gene-LOC110113148	no|up	no|up	yes|up	no|up
gene-LOC110092447	no|down	no|up	yes|up	no|up
gene-LOC110095590	no|down	no|up	yes|up	no|down
gene-LOC110092445	no|up	no|down	yes|down	no|up
gene-LOC110092443	no|up	no|down	yes|down	no|down
gene-LOC110097031	no|up	no|up	yes|up	no|up
gene-LOC110097032	yes|down	yes|down	yes|down	no|down
gene-LOC110111376	no|up	no|up	yes|up	no|up
gene-LOC110108181	yes|up	no|up	no|down	no|up
gene-LOC110110360	no|up	no|up	yes|down	no|down
gene-LOC110110366	no|down	no|up	yes|up	no|up
gene-LOC110110367	yes|down	yes|down	yes|down	no|down
gene-LOC110101265	no|up	yes|up	no|up	yes|up
gene-LOC110113494	no|down	no|down	yes|down	no|down
gene-LOC110096927	no|down	yes|down	yes|down	no|down
gene-LOC110110369	yes|up	no|up	yes|up	no|up
gene-LOC110113491	no|up	no|down	yes|up	no|up
gene-LOC114579084	no|down	no|down	yes|down	no|down
gene-LOC114579882	no|up	no|down	yes|up	no|up
gene-LOC110113721	no|up	no|up	yes|up	no|up
gene-LOC110113720	yes|up	no|no test	no|no test	no|up
gene-LOC110093629	no|up	yes|up	no|up	no|up
gene-LOC110114117	no|down	no|down	yes|down	no|down
gene-LOC110101121	no|down	no|down	yes|down	yes|down
gene-LOC110093621	no|no test	no|no test	yes|up	no|up
gene-LOC110093622	no|no test	yes|up	no|up	no|no test
gene-LOC110099878	no|down	no|down	yes|down	no|down
gene-LOC110109859	no|down	no|down	yes|down	yes|down
gene-LOC110099708	no|down	no|up	yes|down	no|down
gene-LOC110108856	no|up	no|down	yes|down	no|up
gene-LOC110098879	no|up	yes|up	yes|up	no|up
gene-LOC110099870	no|up	yes|up	no|up	no|up
gene-LOC110099876	no|up	no|no test	yes|up	no|up
gene-LOC110109854	yes|up	no|up	no|up	no|up
gene-LOC110109855	no|up	no|down	yes|down	no|down
gene-LOC114578687	no|up	yes|up	yes|up	no|up
gene-LOC110108988	no|up	no|down	yes|down	no|down
gene-LOC110108455	no|up	no|up	yes|up	no|down
gene-LOC110108984	no|down	no|up	yes|down	no|up
gene-LOC114578688	no|down	no|down	yes|down	no|down
gene-LOC110109105	no|down	no|down	yes|down	no|up
gene-LOC110109454	no|up	no|up	yes|up	no|up
gene-LOC110094933	no|down	no|down	yes|down	no|down
gene-LOC110109450	no|down	no|down	yes|down	no|down
gene-LOC114580525	no|down	yes|up	yes|up	no|up
gene-LOC110100434	no|down	no|down	yes|down	no|up
gene-LOC110100433	no|down	no|down	yes|down	no|up
gene-LOC110110770	no|up	no|up	yes|up	no|up
gene-LOC110101694	no|up	no|up	yes|down	no|up
gene-LOC110094071	no|up	no|down	yes|down	no|up
gene-LOC114581214	no|no test	no|up	yes|up	no|no test
gene-LOC114581215	no|up	yes|up	yes|up	no|up
gene-LOC110101692	yes|down	no|down	no|down	no|down
gene-LOC114581217	no|up	yes|up	no|up	no|no test
gene-LOC114578358	no|up	yes|up	no|down	no|up
gene-LOC114578355	no|up	yes|up	yes|up	no|up
gene-LOC114578354	yes|down	no|up	yes|down	no|down
gene-LOC114578357	no|up	yes|up	yes|up	no|up
gene-LOC114578351	no|down	yes|down	no|down	yes|down
gene-LOC114578353	no|down	yes|down	yes|down	no|down
gene-LOC114578352	no|up	yes|up	yes|up	no|up
gene-LOC110102769	no|up	no|up	yes|up	no|up
gene-LOC110109523	no|up	no|up	yes|up	no|up
gene-LOC110107371	no|up	no|down	yes|down	no|up
gene-LOC110100612	no|up	yes|up	yes|up	no|up
gene-LOC110100323	no|down	no|down	yes|down	no|down
gene-LOC110112450	no|down	no|up	yes|up	no|up
gene-LOC110112456	no|up	no|down	yes|down	no|down
gene-LOC110092667	no|up	no|down	yes|down	no|down
gene-LOC110098475	no|down	yes|down	yes|down	no|down
gene-LOC110106473	no|up	no|down	yes|up	no|up
gene-LOC110106472	no|down	no|up	no|down	yes|down
gene-LOC110098470	no|up	no|up	yes|up	no|down
gene-LOC110099291	no|up	no|up	yes|up	no|up
gene-LOC110103366	yes|down	yes|down	no|down	no|down
gene-LOC110104407	yes|up	no|down	no|down	no|up
gene-LOC110105805	no|down	no|up	yes|down	no|down
gene-LOC110101088	no|up	no|down	yes|down	no|down
gene-LOC110110918	no|down	no|down	yes|up	no|up
gene-LOC114581141	no|up	no|down	yes|up	no|up
gene-LOC110110915	no|up	no|up	yes|down	no|down
gene-LOC110110914	no|down	no|down	yes|down	no|down
gene-LOC110109526	no|down	no|down	yes|down	no|down
gene-LOC110110913	no|up	no|down	yes|up	no|up
gene-LOC114581144	no|up	no|up	yes|up	no|up
gene-LOC110100578	no|down	no|down	yes|down	yes|down
gene-LOC110095796	no|down	yes|down	no|down	no|down
gene-LOC110116034	yes|up	no|up	no|up	no|up
gene-LOC110116031	no|up	no|up	yes|up	no|up
gene-LOC110103189	yes|down	no|up	yes|up	no|down
gene-LOC110113938	no|down	no|up	yes|up	no|down
gene-LOC110103184	yes|down	yes|up	yes|up	no|down
gene-LOC110106291	no|down	no|down	yes|down	no|down
gene-LOC110106294	no|down	no|up	yes|up	no|up
gene-LOC110106297	no|up	no|down	yes|down	no|up
gene-LOC110097149	no|down	no|up	yes|up	no|up
gene-LOC110102581	no|up	no|down	yes|down	no|down
gene-LOC110102583	no|up	no|down	yes|down	no|down
gene-LOC110102582	no|down	yes|down	yes|down	yes|down
gene-LOC110102589	no|down	no|down	yes|down	no|down
gene-LOC110100986	no|down	yes|up	no|down	no|down
gene-LOC110100985	no|up	no|down	yes|down	no|down
gene-LOC110100984	no|down	no|down	yes|down	no|down
gene-LOC110100982	no|up	no|up	yes|up	no|up
gene-LOC110100980	no|down	no|up	yes|up	no|up
gene-LOC110105753	no|down	no|down	yes|down	no|down
gene-LOC110093007	yes|down	no|down	no|down	no|down
gene-LOC110105756	no|down	no|down	yes|down	no|down
gene-LOC110092316	no|up	no|down	yes|down	no|up
gene-LOC110112191	yes|down	yes|down	yes|down	no|down
gene-LOC110095779	no|up	no|up	yes|up	no|up
gene-LOC110110139	no|up	no|up	yes|up	no|up
gene-LOC110112199	no|up	no|down	yes|down	no|down
gene-DDH38_pgp069	no|up	no|up	yes|up	no|up
gene-LOC110107539	no|down	no|up	yes|up	no|down
gene-LOC110107455	yes|up	yes|up	no|no test	no|up
gene-LOC110115418	no|down	no|down	yes|up	no|up
gene-LOC110095915	no|up	yes|up	yes|up	no|up
gene-LOC110102979	no|up	no|up	yes|up	no|up
gene-LOC110100184	yes|down	yes|down	yes|down	no|down
gene-LOC110115413	no|up	no|up	yes|up	no|up
gene-LOC110115412	no|down	no|up	yes|up	no|up
gene-LOC110110170	no|down	yes|up	no|up	no|up
gene-LOC110092278	no|up	no|down	yes|down	no|down
gene-LOC110101901	yes|down	yes|down	no|down	no|down
gene-LOC110101903	no|down	no|down	yes|down	no|up
gene-LOC110095599	no|up	no|up	yes|up	no|up
gene-LOC110115099	no|down	no|down	yes|down	no|down
gene-LOC110091898	yes|down	no|down	no|up	no|up
gene-LOC110093394	no|up	no|up	yes|up	yes|up
gene-LOC110115093	no|down	yes|down	yes|down	no|down
gene-LOC110115325	no|up	no|down	yes|down	no|up
gene-LOC110115091	no|down	no|down	yes|down	no|down
gene-LOC110112994	no|down	no|down	yes|down	no|down
gene-LOC110112993	no|down	no|down	yes|down	no|down
gene-LOC110095594	yes|up	no|up	no|up	no|up
gene-LOC110115095	no|up	no|down	yes|down	no|down
gene-LOC110112990	no|down	no|down	yes|down	no|down
gene-LOC110111566	no|up	no|up	yes|up	no|up
gene-LOC110116618	no|up	no|up	yes|up	no|up
gene-LOC110113498	yes|up	no|up	no|up	no|up
gene-LOC110096029	yes|down	no|down	no|down	no|down
gene-LOC110092019	no|up	yes|up	yes|up	no|up
gene-LOC110115675	no|down	no|down	yes|down	no|down
gene-LOC110096022	no|up	no|down	yes|down	no|down
gene-LOC110101267	no|down	yes|up	yes|up	no|up
gene-LOC114580318	no|up	yes|up	yes|up	no|up
gene-LOC110113553	yes|up	no|up	yes|up	no|up
gene-LOC110111179	no|up	no|down	yes|down	no|down
gene-LOC114579529	no|up	no|up	yes|up	no|up
gene-LOC114579259	no|down	no|up	yes|up	no|up
gene-LOC110105572	no|up	no|up	no|up	yes|up
gene-LOC110105575	no|up	no|up	yes|up	no|up
gene-LOC114579520	no|down	no|down	yes|down	no|down
gene-LOC114579251	no|up	no|up	yes|up	no|up
gene-LOC114579255	no|up	no|up	yes|up	no|up
gene-LOC114579254	no|down	yes|down	no|up	no|down
gene-LOC110106908	no|down	yes|down	yes|down	no|down
gene-LOC110092495	no|up	no|up	yes|up	no|up
gene-LOC110106900	no|up	no|down	yes|down	no|down
gene-LOC110097199	no|down	no|down	yes|down	no|down
gene-LOC110106906	no|down	yes|down	yes|down	no|down
gene-LOC110098090	no|up	no|down	yes|up	no|up
gene-LOC110097045	no|up	no|up	yes|up	no|up
gene-LOC110093015	no|up	no|up	yes|up	no|up
gene-LOC110111340	no|up	yes|up	yes|up	no|up
gene-LOC110108192	no|up	no|up	yes|up	no|up
gene-LOC110108196	no|up	yes|up	no|up	yes|up
gene-LOC110110356	no|up	yes|up	no|up	no|up
gene-LOC110104181	no|up	no|up	yes|up	no|up
gene-LOC110110354	no|up	no|up	yes|up	no|up
gene-LOC110110351	no|up	no|down	yes|down	no|down
gene-LOC110101274	yes|up	yes|up	yes|up	yes|up
gene-LOC110096933	no|up	no|up	yes|up	no|up
gene-LOC110101271	no|down	yes|up	yes|up	no|up
gene-LOC110113734	no|up	no|up	yes|up	no|up
gene-LOC110114103	yes|up	no|up	yes|up	no|up
gene-LOC110113736	no|up	no|up	yes|up	no|up
gene-LOC110105105	yes|down	yes|down	yes|down	no|down
gene-LOC110093638	no|down	yes|down	no|down	no|down
gene-LOC110112604	no|down	no|down	yes|down	no|down
gene-LOC110097993	no|down	yes|down	yes|down	no|down
gene-LOC110097992	yes|up	no|up	yes|up	no|up
gene-LOC110092729	yes|down	no|down	no|down	no|down
gene-LOC110094897	yes|up	no|up	no|up	no|up
gene-LOC110094548	no|down	no|up	yes|down	no|down
gene-LOC110108840	no|up	yes|up	no|no test	no|no test
gene-LOC110098642	no|down	no|down	yes|down	no|down
gene-LOC110108847	no|up	no|down	yes|down	no|down
gene-LOC110098865	no|down	no|up	yes|up	no|up
gene-LOC110099845	no|up	no|up	yes|down	no|up
gene-LOC110099841	no|up	no|up	yes|up	no|up
gene-LOC110094898	no|down	no|up	yes|up	no|up
gene-LOC114578699	no|up	no|up	yes|up	no|up
gene-LOC114578693	no|up	no|down	yes|up	no|up
gene-LOC114578694	no|down	no|down	yes|down	no|down
gene-LOC114578697	no|up	no|down	yes|down	no|down
gene-LOC110104989	no|up	no|down	yes|down	no|up
gene-LOC110108993	no|down	yes|down	yes|down	no|down
gene-LOC110094942	no|up	no|down	yes|down	yes|down
gene-LOC110109463	no|down	yes|down	yes|down	no|down
gene-LOC114580537	yes|down	yes|down	yes|down	no|up
gene-LOC110109460	no|up	no|down	yes|down	no|down
gene-LOC110110760	no|up	no|down	yes|down	no|down
gene-LOC114581260	yes|down	yes|down	yes|down	no|up
gene-LOC110094769	no|up	no|down	yes|up	no|up
gene-LOC110094094	no|up	no|down	yes|down	no|down
gene-LOC110094092	no|down	no|down	yes|up	no|up
gene-LOC110094762	no|up	no|up	yes|down	no|down
gene-LOC110115529	no|up	no|down	yes|down	no|down
gene-LOC114578348	no|down	no|up	yes|down	no|up
gene-LOC114578349	yes|up	no|up	no|up	no|up
gene-LOC114578346	no|down	no|down	yes|down	no|down
gene-LOC114578345	no|down	no|down	yes|down	no|down
gene-LOC114578342	no|down	no|down	yes|down	no|down
gene-LOC114578340	no|up	no|up	yes|up	no|up
gene-LOC110108839	yes|up	yes|up	yes|up	yes|up
gene-LOC110091837	no|up	no|up	yes|up	no|up
gene-LOC114581405	no|up	no|up	yes|up	no|up
gene-LOC110109587	no|up	no|down	yes|down	no|down
gene-LOC110101554	yes|down	yes|down	yes|down	yes|down
gene-LOC110102774	no|up	no|down	yes|down	no|down
gene-LOC110091833	no|up	no|down	yes|down	no|down
gene-LOC110102376	no|up	yes|down	yes|down	no|down
gene-LOC110102377	yes|down	no|down	yes|down	no|down
gene-LOC110099591	no|up	no|up	yes|up	no|up
gene-LOC110102373	no|down	no|down	yes|down	no|down
gene-LOC110109717	no|down	no|down	yes|down	no|down
gene-LOC110100605	no|down	yes|down	yes|down	yes|down
gene-LOC110092473	no|down	no|down	yes|down	no|down
gene-LOC110098467	yes|up	yes|up	yes|up	no|up
gene-LOC110098464	no|up	yes|up	yes|up	no|up
gene-LOC110106467	no|up	no|down	yes|down	no|down
gene-LOC110106464	no|up	no|up	yes|down	no|down
gene-LOC110101831	no|down	no|down	yes|down	no|down
gene-LOC110116118	no|down	no|down	yes|down	no|down
gene-LOC110103423	no|up	no|up	yes|up	no|up
gene-LOC110116677	no|up	no|down	yes|down	no|down
gene-LOC110110903	no|up	no|down	yes|down	no|down
gene-LOC110114919	no|down	yes|down	yes|down	no|down
gene-LOC110113232	no|down	no|down	yes|down	no|down
gene-LOC110101485	no|down	yes|down	yes|down	no|down
gene-LOC110113234	no|down	no|down	yes|down	no|down
gene-LOC110101486	no|down	yes|down	yes|down	no|down
gene-LOC110112054	no|up	no|up	yes|up	no|up
gene-LOC110109102	no|up	no|up	yes|up	no|up
gene-LOC110106284	no|up	no|up	yes|up	no|up
gene-LOC110111987	no|up	no|up	yes|up	no|up
gene-LOC110102595	no|up	yes|up	no|up	yes|up
gene-LOC110099339	no|up	no|up	yes|up	no|up
gene-LOC110102598	yes|down	no|up	no|up	no|up
gene-LOC110100999	no|down	yes|up	yes|up	no|up
gene-LOC110105748	no|down	no|up	yes|down	no|down
gene-LOC110104610	no|up	no|up	yes|up	no|up
gene-LOC110104616	no|up	no|up	yes|up	no|up
gene-LOC110103649	yes|down	no|up	yes|down	no|down
gene-LOC110105743	no|down	yes|down	no|up	no|down
gene-LOC110104619	no|down	no|down	yes|down	no|down
gene-LOC110104618	no|down	no|down	yes|down	yes|down
gene-LOC110100994	no|up	no|down	yes|down	no|up
gene-LOC110095765	no|up	no|down	yes|down	no|down
gene-LOC110113906	no|down	no|up	yes|up	no|up
gene-LOC110113908	yes|up	no|down	no|down	no|up
gene-LOC110116199	no|up	no|down	yes|down	no|down
gene-LOC110102904	no|up	no|up	yes|down	no|down
gene-LOC110111572	no|down	yes|up	yes|up	no|up
gene-LOC110107421	no|up	no|up	yes|down	no|down
gene-LOC110107429	no|up	yes|up	no|up	no|down
gene-LOC110100190	no|down	no|up	yes|up	no|up
gene-LOC110092269	no|down	yes|down	yes|down	no|down
gene-LOC110100196	no|down	yes|up	yes|up	no|up
gene-LOC110092263	no|down	yes|down	yes|down	yes|down
gene-LOC110092261	no|up	yes|up	yes|up	no|up
gene-LOC110096234	no|up	no|down	yes|down	no|down
gene-LOC110092265	yes|down	no|down	no|up	no|down
gene-LOC110095589	no|up	no|up	yes|up	no|up
gene-LOC110112986	yes|down	no|down	yes|down	no|down
gene-LOC110100012	no|down	no|down	yes|down	no|down
gene-LOC110097720	no|down	no|up	yes|up	no|up
gene-LOC110100827	no|up	no|down	yes|down	no|down
gene-LOC114580285	no|up	no|up	yes|up	no|up
gene-LOC110108293	no|down	no|down	yes|down	no|down
gene-LOC110108297	no|up	no|up	yes|up	no|up
gene-LOC114580987	yes|up	no|up	no|up	no|up
gene-LOC110100822	no|up	no|up	yes|up	no|up
gene-LOC110110290	no|down	no|down	yes|down	no|up
gene-LOC110096056	no|up	no|down	yes|down	no|down
gene-LOC114580325	no|down	no|up	yes|up	no|up
gene-LOC110096052	no|up	no|down	yes|down	no|up
gene-LOC110105562	no|up	no|down	yes|down	no|down
gene-LOC110111619	no|up	no|up	yes|up	no|up
gene-LOC114579242	no|up	no|up	yes|up	no|up
gene-LOC110097189	no|up	no|up	yes|up	no|up
gene-LOC110094625	no|down	no|down	yes|down	no|down
gene-LOC110106910	no|no test	yes|up	yes|up	no|up
gene-LOC110106916	no|up	no|down	yes|down	no|down
gene-LOC110113445	no|down	no|down	yes|down	no|up
gene-LOC110097505	no|up	yes|up	no|down	no|up
gene-LOC110093029	yes|up	yes|up	yes|up	yes|up
gene-LOC110116405	no|down	yes|down	yes|down	no|down
gene-LOC110116404	no|down	no|up	yes|down	no|down
gene-LOC110108619	no|down	yes|up	yes|up	no|up
gene-LOC110111353	no|up	no|up	yes|up	no|up
gene-LOC110111355	no|down	no|up	yes|up	no|up
gene-LOC110115898	no|down	no|down	yes|down	no|down
gene-LOC110104193	no|down	no|up	yes|up	no|up
gene-LOC110110341	no|up	no|up	yes|up	no|up
gene-LOC114580502	no|up	yes|up	yes|up	yes|up
gene-LOC110105177	no|up	no|up	yes|down	no|down
gene-LOC114580507	no|down	no|up	yes|up	no|up
gene-LOC114580506	no|up	no|up	yes|up	no|up
gene-LOC110101107	no|up	yes|up	yes|up	yes|up
gene-LOC110105179	no|down	no|down	yes|down	no|down
gene-LOC110093603	no|up	yes|up	yes|up	no|up
gene-LOC110094558	no|down	yes|down	yes|down	no|down
gene-LOC110097984	no|down	no|down	yes|down	no|down
gene-LOC110093606	no|up	no|down	yes|down	no|up
gene-LOC110097987	no|down	yes|up	yes|up	yes|up
gene-LOC110094553	no|no test	no|up	yes|up	no|up
gene-LOC110094551	no|up	no|down	yes|down	no|up
gene-LOC110092695	no|down	no|down	yes|down	no|down
gene-LOC110094554	no|up	yes|up	yes|up	no|up
gene-LOC110113037	no|up	no|down	yes|down	no|down
gene-LOC114579756	no|up	no|down	yes|down	no|up
gene-LOC110108473	no|down	yes|down	yes|down	no|down
gene-LOC110098986	no|up	no|up	yes|down	no|down
gene-LOC110098981	no|no test	no|up	yes|up	no|up
gene-LOC110098980	no|up	no|up	yes|up	no|up
gene-LOC110098983	no|up	no|up	yes|up	no|up
gene-LOC110110759	no|up	yes|up	yes|up	yes|up
gene-LOC110115895	no|down	no|down	yes|down	no|down
gene-LOC110097018	no|up	no|down	yes|down	no|down
gene-LOC110110757	no|up	no|up	yes|up	no|up
gene-LOC110110754	no|down	yes|down	yes|down	no|down
gene-LOC110094779	no|up	no|up	yes|up	no|up
gene-LOC110094773	no|down	yes|down	yes|down	no|down
gene-LOC110101051	no|down	no|down	yes|down	no|up
gene-LOC110099854	yes|down	yes|down	yes|down	no|down
gene-LOC110109877	no|up	no|up	yes|up	no|up
gene-LOC110109879	no|up	no|up	yes|up	no|up
gene-LOC114578373	no|down	no|down	yes|down	no|down
gene-LOC110106731	yes|up	yes|up	yes|up	yes|up
gene-LOC110112520	no|down	no|down	yes|down	no|down
gene-LOC110106734	no|up	no|down	yes|down	no|up
gene-LOC110098187	no|up	no|down	yes|down	no|down
gene-LOC110106739	no|down	yes|down	yes|down	no|down
gene-LOC110098323	no|up	no|down	yes|down	no|down
gene-LOC110094371	no|down	yes|down	yes|down	no|down
gene-LOC110098456	no|down	no|down	yes|down	no|down
gene-LOC110099103	no|up	no|down	yes|down	no|down
gene-LOC110099101	no|up	no|up	yes|up	no|up
gene-LOC110102290	no|up	no|up	yes|up	no|up
gene-LOC110096069	no|up	no|down	yes|down	no|down
gene-LOC110094080	no|down	no|down	yes|down	no|down
gene-LOC110094082	no|down	no|up	yes|up	no|up
gene-LOC110099585	no|up	no|up	yes|up	no|up
gene-LOC110100678	no|up	yes|up	no|up	no|up
gene-LOC110099581	no|up	yes|up	no|up	no|up
gene-LOC110115984	no|up	no|up	yes|up	no|up
gene-LOC110099588	no|up	no|down	yes|down	no|down
gene-LOC110116287	no|up	no|up	no|up	yes|up
gene-LOC110106459	no|down	no|down	yes|down	no|down
gene-LOC110112470	no|down	no|down	yes|down	no|down
gene-LOC110106453	no|up	no|down	yes|down	no|down
gene-LOC110112477	no|up	yes|up	yes|up	yes|up
gene-LOC114578805	no|up	no|up	yes|up	no|up
gene-LOC110106277	no|down	no|down	yes|down	no|down
gene-LOC110102126	no|down	no|down	yes|down	no|down
gene-LOC110103346	no|down	yes|down	no|up	no|down
gene-LOC110103347	no|down	yes|down	no|down	no|down
gene-LOC110104422	no|up	no|up	yes|down	no|down
gene-LOC110103343	no|down	no|up	yes|down	no|down
gene-LOC110110932	yes|up	yes|up	yes|up	no|up
gene-LOC110110937	no|down	no|down	yes|down	no|up
gene-LOC110110934	no|up	no|up	yes|up	no|up
gene-LOC110113222	no|up	no|up	yes|up	no|up
gene-LOC110114903	no|up	no|down	yes|down	no|down
gene-LOC110108669	no|up	no|down	yes|down	no|down
gene-LOC110101496	yes|up	yes|up	yes|up	yes|up
gene-LOC110113224	no|up	no|up	yes|up	no|up
gene-LOC110112064	no|up	no|down	yes|down	no|down
gene-LOC110105974	no|up	no|down	yes|down	no|up
gene-LOC110107250	no|down	no|down	yes|down	no|up
gene-LOC110100464	no|down	yes|up	yes|up	no|up
gene-LOC110111995	no|up	no|down	yes|down	no|up
gene-LOC110104605	no|down	no|down	yes|down	no|down
gene-LOC110104606	no|up	no|up	yes|up	no|up
gene-LOC110104607	no|down	yes|down	no|down	no|down
gene-LOC110104600	no|down	no|down	yes|down	no|down
gene-LOC110104602	no|down	yes|down	yes|down	yes|down
gene-LOC110103655	no|up	no|down	yes|down	no|down
gene-LOC110103659	no|up	no|up	yes|down	no|up
gene-LOC110114140	no|up	no|up	yes|up	no|up
gene-LOC110113911	yes|down	no|down	yes|down	no|down
gene-LOC110113912	no|down	no|up	yes|up	no|up
gene-LOC114581004	no|down	no|up	yes|up	no|up
gene-LOC110095752	no|up	no|up	yes|up	no|up
gene-LOC110095022	no|down	no|down	yes|down	no|down
gene-LOC110095025	no|down	no|down	yes|down	no|up
gene-LOC110095756	no|down	no|up	yes|up	no|up
gene-LOC110095026	no|down	no|down	yes|down	no|down
gene-LOC110116186	no|down	no|down	yes|down	no|down
gene-LOC110112648	no|down	no|up	yes|up	no|up
gene-LOC110107558	no|up	no|up	yes|up	no|up
gene-LOC110107550	no|up	yes|up	yes|up	yes|up
gene-LOC110107437	no|up	no|up	yes|up	yes|up
gene-LOC110111501	no|down	no|down	yes|up	no|up
[truncated: 2,051 more rows]

## Sheet: Supplemental Table S5
Supplemental Table S5 The top 30 of up regulated DEGs of gene ontology in group HP vs TP
GO ID	GO Term	Category	P-Value	Gene ID
GO:0051273	beta-glucan metabolic process	biological_process	0.048575286314725	gene-LOC110101613;gene-LOC110103790;gene-LOC110104456;gene-LOC110106368;gene-LOC110106473;gene-LOC110107169;gene-LOC110112323;gene-LOC110116295;gene-LOC114578466;gene-LOC114578693;gene-LOC114579583;gene-LOC114579934;gene-LOC114580013;gene-LOC114580602
GO:0070207	protein homotrimerization	biological_process	0.047350981579791	gene-LOC110093552
GO:0019427	acetyl-CoA biosynthetic process from acetate	biological_process	0.047350981579791	gene-LOC110096384
GO:0032007	negative regulation of TOR signaling	biological_process	0.047350981579791	gene-LOC110093497
GO:0046102	inosine metabolic process	biological_process	0.047350981579791	gene-LOC110114999
GO:0019277	UDP-N-acetylgalactosamine biosynthetic process	biological_process	0.047350981579791	gene-LOC110094769
GO:0010507	negative regulation of autophagy	biological_process	0.047350981579791	gene-LOC114580716
GO:0070179	D-serine biosynthetic process	biological_process	0.047350981579791	gene-LOC110107573
GO:0042866	pyruvate biosynthetic process	biological_process	0.047350981579791	gene-LOC110107573
GO:0019276	UDP-N-acetylgalactosamine metabolic process	biological_process	0.047350981579791	gene-LOC110094769
GO:0071513	phosphopantothenoylcysteine decarboxylase complex	cellular_component	0.047350981579791	gene-LOC110093552
GO:0010168	ER body	cellular_component	0.047350981579791	gene-LOC114580716
GO:0009328	phenylalanine-tRNA ligase complex	cellular_component	0.047350981579791	gene-LOC110113210
GO:0005576	extracellular region	cellular_component	0.042931505238799	gene-LOC110093272;gene-LOC110093850;gene-LOC110094602;gene-LOC110096253;gene-LOC110096933;gene-LOC110098232;gene-LOC110098879;gene-LOC110099591;gene-LOC110101515;gene-LOC110102731;gene-LOC110103790;gene-LOC110104515;gene-LOC110104930;gene-LOC110106794;gene-LOC110107330;gene-LOC110107495;gene-LOC110109642;gene-LOC110110392;gene-LOC110110450;gene-LOC110113032;gene-LOC110113061;gene-LOC110114191;gen…
GO:0005968	Rab-protein geranylgeranyltransferase complex	cellular_component	0.029589727540676	gene-LOC110107550;gene-LOC110107850
GO:0005773	vacuole	cellular_component	0.018717805884689	gene-LOC110094805;gene-LOC110098090;gene-LOC110103582;gene-LOC110107495;gene-LOC110110681;gene-LOC110113247;gene-LOC110116425;gene-LOC114578609;gene-LOC114578892;gene-LOC114580716;gene-LOC114580763;gene-LOC114580851
GO:0000148	1,3-beta-D-glucan synthase complex	cellular_component	0.010964321819999	gene-LOC110104456;gene-LOC110106473;gene-LOC114579583;gene-LOC114580013
GO:0005887	integral component of plasma membrane	cellular_component	0.010760004883993	gene-LOC110092341;gene-LOC110094898;gene-LOC110097987;gene-LOC110112718;gene-LOC110112719;gene-LOC110113803
GO:0098797	plasma membrane protein complex	cellular_component	0.0095184007847828	gene-LOC110093479;gene-LOC110104456;gene-LOC110106473;gene-LOC110109570;gene-LOC114579583;gene-LOC114580013
GO:0032555	purine ribonucleotide binding	molecular_function	9.1165557257792E-6	gene-LOC110091794;gene-LOC110091948;gene-LOC110092092;gene-LOC110092395;gene-LOC110092447;gene-LOC110092776;gene-LOC110092879;gene-LOC110092889;gene-LOC110093048;gene-LOC110093497;gene-LOC110093621;gene-LOC110093684;gene-LOC110093748;gene-LOC110093948;gene-LOC110094000;gene-LOC110094003;gene-LOC110094022;gene-LOC110094113;gene-LOC110094197;gene-LOC110094387;gene-LOC110094443;gene-LOC110094503;gen…
GO:0035639	purine ribonucleoside triphosphate binding	molecular_function	7.7548039031112E-6	gene-LOC110091794;gene-LOC110091948;gene-LOC110092092;gene-LOC110092395;gene-LOC110092447;gene-LOC110092776;gene-LOC110092879;gene-LOC110092889;gene-LOC110093048;gene-LOC110093497;gene-LOC110093621;gene-LOC110093684;gene-LOC110093748;gene-LOC110093948;gene-LOC110094000;gene-LOC110094003;gene-LOC110094022;gene-LOC110094113;gene-LOC110094197;gene-LOC110094387;gene-LOC110094443;gene-LOC110094503;gen…
GO:0032553	ribonucleotide binding	molecular_function	5.5676391831264E-6	gene-LOC110091794;gene-LOC110091948;gene-LOC110092092;gene-LOC110092395;gene-LOC110092447;gene-LOC110092776;gene-LOC110092879;gene-LOC110092889;gene-LOC110093048;gene-LOC110093497;gene-LOC110093552;gene-LOC110093621;gene-LOC110093684;gene-LOC110093748;gene-LOC110093948;gene-LOC110094000;gene-LOC110094003;gene-LOC110094022;gene-LOC110094113;gene-LOC110094197;gene-LOC110094387;gene-LOC110094443;gen…
GO:0003674	molecular_function	molecular_function	3.0604855003525E-6	gene-DDH38_pgp069;gene-LOC110091781;gene-LOC110091794;gene-LOC110091808;gene-LOC110091824;gene-LOC110091848;gene-LOC110091878;gene-LOC110091914;gene-LOC110091948;gene-LOC110092005;gene-LOC110092008;gene-LOC110092062;gene-LOC110092092;gene-LOC110092172;gene-LOC110092187;gene-LOC110092188;gene-LOC110092200;gene-LOC110092217;gene-LOC110092261;gene-LOC110092267;gene-LOC110092324;gene-LOC110092341;gen…
GO:0043167	ion binding	molecular_function	2.8822595393848E-8	gene-DDH38_pgp069;gene-LOC110091794;gene-LOC110091808;gene-LOC110091914;gene-LOC110091948;gene-LOC110092008;gene-LOC110092092;gene-LOC110092187;gene-LOC110092324;gene-LOC110092395;gene-LOC110092409;gene-LOC110092447;gene-LOC110092516;gene-LOC110092776;gene-LOC110092854;gene-LOC110092879;gene-LOC110092889;gene-LOC110092984;gene-LOC110093048;gene-LOC110093185;gene-LOC110093219;gene-LOC110093401;gen…
GO:0046983	protein dimerization activity	molecular_function	2.8426478971594E-7	gene-LOC110091824;gene-LOC110093619;gene-LOC110093938;gene-LOC110094287;gene-LOC110094670;gene-LOC110095983;gene-LOC110096944;gene-LOC110097381;gene-LOC110098199;gene-LOC110098778;gene-LOC110099101;gene-LOC110099137;gene-LOC110099509;gene-LOC110099639;gene-LOC110099679;gene-LOC110099714;gene-LOC110100382;gene-LOC110100487;gene-LOC110100649;gene-LOC110100961;gene-LOC110101132;gene-LOC110101137;gen…
GO:0097367	carbohydrate derivative binding	molecular_function	2.6694987303751E-6	gene-LOC110091794;gene-LOC110091948;gene-LOC110092092;gene-LOC110092395;gene-LOC110092447;gene-LOC110092776;gene-LOC110092879;gene-LOC110092889;gene-LOC110093048;gene-LOC110093497;gene-LOC110093552;gene-LOC110093621;gene-LOC110093684;gene-LOC110093748;gene-LOC110093948;gene-LOC110094000;gene-LOC110094003;gene-LOC110094022;gene-LOC110094113;gene-LOC110094197;gene-LOC110094387;gene-LOC110094443;gen…
GO:1901265	nucleoside phosphate binding	molecular_function	2.5795307485495E-6	gene-LOC110091794;gene-LOC110091914;gene-LOC110091948;gene-LOC110092092;gene-LOC110092395;gene-LOC110092447;gene-LOC110092776;gene-LOC110092879;gene-LOC110092889;gene-LOC110093048;gene-LOC110093497;gene-LOC110093552;gene-LOC110093621;gene-LOC110093684;gene-LOC110093748;gene-LOC110093948;gene-LOC110094000;gene-LOC110094003;gene-LOC110094022;gene-LOC110094113;gene-LOC110094197;gene-LOC110094387;gen…
GO:0000166	nucleotide binding	molecular_function	2.5795307485495E-6	gene-LOC110091794;gene-LOC110091914;gene-LOC110091948;gene-LOC110092092;gene-LOC110092395;gene-LOC110092447;gene-LOC110092776;gene-LOC110092879;gene-LOC110092889;gene-LOC110093048;gene-LOC110093497;gene-LOC110093552;gene-LOC110093621;gene-LOC110093684;gene-LOC110093748;gene-LOC110093948;gene-LOC110094000;gene-LOC110094003;gene-LOC110094022;gene-LOC110094113;gene-LOC110094197;gene-LOC110094387;gen…
GO:0030554	adenyl nucleotide binding	molecular_function	2.4141094895475E-7	gene-LOC110091794;gene-LOC110091948;gene-LOC110092092;gene-LOC110092395;gene-LOC110092447;gene-LOC110092776;gene-LOC110092879;gene-LOC110092889;gene-LOC110093048;gene-LOC110093497;gene-LOC110093621;gene-LOC110093684;gene-LOC110093748;gene-LOC110093948;gene-LOC110094000;gene-LOC110094003;gene-LOC110094022;gene-LOC110094113;gene-LOC110094197;gene-LOC110094387;gene-LOC110094443;gene-LOC110094503;gen…

## Sheet: Supplemental Table S6
Supplemental Table S6 The top 30 of up regulated DEGs of gene ontology in group LP vs TP
GO ID	GO Term	Category	P-Value	Gene ID
GO:0006437	tyrosyl-tRNA aminoacylation	biological_process	2.4704868331978E-5	gene-LOC110094971;gene-LOC110094972;gene-LOC110094984
GO:0030162	regulation of proteolysis	biological_process	0.048668096547289	gene-LOC110096414;gene-LOC110096787
GO:1901293	nucleoside phosphate biosynthetic process	biological_process	0.047693589737457	gene-LOC110093552;gene-LOC110096531;gene-LOC110103462;gene-LOC110105970;gene-LOC110108380;gene-LOC114579451
GO:0006399	tRNA metabolic process	biological_process	0.046706503161766	gene-LOC110094971;gene-LOC110094972;gene-LOC110094984;gene-LOC110098695;gene-LOC110108839;gene-LOC110116237
GO:0009165	nucleotide biosynthetic process	biological_process	0.046706503161766	gene-LOC110093552;gene-LOC110096531;gene-LOC110103462;gene-LOC110105970;gene-LOC110108380;gene-LOC114579451
GO:1901362	organic cyclic compound biosynthetic process	biological_process	0.046310106103808	gene-LOC110093120;gene-LOC110093552;gene-LOC110095241;gene-LOC110096531;gene-LOC110098966;gene-LOC110099435;gene-LOC110100322;gene-LOC110103400;gene-LOC110103462;gene-LOC110105183;gene-LOC110105970;gene-LOC110107752;gene-LOC110108288;gene-LOC110108380;gene-LOC110109275;gene-LOC110111610;gene-LOC110113043;gene-LOC114579451
GO:0051235	maintenance of location	biological_process	0.045323853183198	gene-LOC110096531;gene-LOC110106581
GO:1903362	regulation of cellular protein catabolic process	biological_process	0.04206915879329	gene-LOC110096414;gene-LOC110096787
GO:0045732	positive regulation of protein catabolic process	biological_process	0.04206915879329	gene-LOC110096414;gene-LOC110096787
GO:1903050	regulation of proteolysis involved in cellular protein catabolic process	biological_process	0.04206915879329	gene-LOC110096414;gene-LOC110096787
GO:0070603	SWI/SNF superfamily-type complex	cellular_component	0.045323853183198	gene-LOC110102756;gene-LOC110104878
GO:0005967	mitochondrial pyruvate dehydrogenase complex	cellular_component	0.040383082934934	gene-LOC110103462
GO:0031226	intrinsic component of plasma membrane	cellular_component	0.033705247056008	gene-LOC110092341;gene-LOC110097987;gene-LOC110112719;gene-LOC110116350
GO:0042709	succinate-CoA ligase complex	cellular_component	0.027106105865506	gene-LOC110106021
GO:0016035	zeta DNA polymerase complex	cellular_component	0.027106105865506	gene-LOC110104772
GO:0033557	Slx1-Slx4 complex	cellular_component	0.027106105865506	gene-LOC110107429
GO:0005887	integral component of plasma membrane	cellular_component	0.017154779856913	gene-LOC110092341;gene-LOC110097987;gene-LOC110112719
GO:0071513	phosphopantothenoylcysteine decarboxylase complex	cellular_component	0.013645918694552	gene-LOC110093552
GO:0009361	succinate-CoA ligase complex (ADP-forming)	cellular_component	0.013645918694552	gene-LOC110106021
GO:0005968	Rab-protein geranylgeranyltransferase complex	cellular_component	0.0026866412927702	gene-LOC110107550;gene-LOC110107850
GO:0016817	hydrolase activity, acting on acid anhydrides	molecular_function	9.2567469804168E-5	gene-LOC110094922;gene-LOC110102009;gene-LOC110103000;gene-LOC110104284;gene-LOC110105476;gene-LOC110106218;gene-LOC110106386;gene-LOC110107787;gene-LOC110107788;gene-LOC110109788;gene-LOC110110759;gene-LOC110114121;gene-LOC110114123;gene-LOC110114126;gene-LOC110114129;gene-LOC110115319;gene-LOC110116451;gene-LOC114578318;gene-LOC114578357;gene-LOC114579125;gene-LOC114579360
GO:0032555	purine ribonucleotide binding	molecular_function	9.2370940828881E-7	gene-LOC110091794;gene-LOC110092760;gene-LOC110092776;gene-LOC110092879;gene-LOC110092889;gene-LOC110093959;gene-LOC110094113;gene-LOC110094922;gene-LOC110094971;gene-LOC110094972;gene-LOC110094984;gene-LOC110095449;gene-LOC110096471;gene-LOC110097711;gene-LOC110097851;gene-LOC110098373;gene-LOC110099060;gene-LOC110099090;gene-LOC110100612;gene-LOC110101290;gene-LOC110101503;gene-LOC110102009;gen…
GO:0016818	hydrolase activity, acting on acid anhydrides, in phosphorus-containing anhydrides	molecular_function	8.8366403564401E-5	gene-LOC110094922;gene-LOC110102009;gene-LOC110103000;gene-LOC110104284;gene-LOC110105476;gene-LOC110106218;gene-LOC110106386;gene-LOC110107787;gene-LOC110107788;gene-LOC110109788;gene-LOC110110759;gene-LOC110114121;gene-LOC110114123;gene-LOC110114126;gene-LOC110114129;gene-LOC110115319;gene-LOC110116451;gene-LOC114578318;gene-LOC114578357;gene-LOC114579125;gene-LOC114579360
GO:0000166	nucleotide binding	molecular_function	7.2358094361623E-8	gene-LOC110091794;gene-LOC110091914;gene-LOC110092760;gene-LOC110092776;gene-LOC110092879;gene-LOC110092889;gene-LOC110093552;gene-LOC110093959;gene-LOC110094113;gene-LOC110094922;gene-LOC110094971;gene-LOC110094972;gene-LOC110094984;gene-LOC110095241;gene-LOC110095449;gene-LOC110096471;gene-LOC110097711;gene-LOC110097851;gene-LOC110098373;gene-LOC110099060;gene-LOC110099090;gene-LOC110100612;gen…
GO:1901265	nucleoside phosphate binding	molecular_function	7.2358094361623E-8	gene-LOC110091794;gene-LOC110091914;gene-LOC110092760;gene-LOC110092776;gene-LOC110092879;gene-LOC110092889;gene-LOC110093552;gene-LOC110093959;gene-LOC110094113;gene-LOC110094922;gene-LOC110094971;gene-LOC110094972;gene-LOC110094984;gene-LOC110095241;gene-LOC110095449;gene-LOC110096471;gene-LOC110097711;gene-LOC110097851;gene-LOC110098373;gene-LOC110099060;gene-LOC110099090;gene-LOC110100612;gen…
GO:0032553	ribonucleotide binding	molecular_function	6.9691083247679E-7	gene-LOC110091794;gene-LOC110092760;gene-LOC110092776;gene-LOC110092879;gene-LOC110092889;gene-LOC110093552;gene-LOC110093959;gene-LOC110094113;gene-LOC110094922;gene-LOC110094971;gene-LOC110094972;gene-LOC110094984;gene-LOC110095449;gene-LOC110096471;gene-LOC110097711;gene-LOC110097851;gene-LOC110098373;gene-LOC110099060;gene-LOC110099090;gene-LOC110100612;gene-LOC110101290;gene-LOC110101503;gen…
GO:0004831	tyrosine-tRNA ligase activity	molecular_function	4.8908621752681E-5	gene-LOC110094971;gene-LOC110094972;gene-LOC110094984
GO:0016462	pyrophosphatase activity	molecular_function	4.8424648414763E-5	gene-LOC110094922;gene-LOC110102009;gene-LOC110103000;gene-LOC110104284;gene-LOC110105476;gene-LOC110106218;gene-LOC110106386;gene-LOC110107787;gene-LOC110107788;gene-LOC110109788;gene-LOC110110759;gene-LOC110114121;gene-LOC110114123;gene-LOC110114126;gene-LOC110114129;gene-LOC110115319;gene-LOC110116451;gene-LOC114578318;gene-LOC114578357;gene-LOC114579125;gene-LOC114579360
GO:0030554	adenyl nucleotide binding	molecular_function	3.4411594679711E-5	gene-LOC110091794;gene-LOC110092760;gene-LOC110092776;gene-LOC110092879;gene-LOC110092889;gene-LOC110093959;gene-LOC110094113;gene-LOC110094922;gene-LOC110094971;gene-LOC110094972;gene-LOC110094984;gene-LOC110095449;gene-LOC110096471;gene-LOC110097711;gene-LOC110097851;gene-LOC110099060;gene-LOC110099090;gene-LOC110100612;gene-LOC110101290;gene-LOC110101503;gene-LOC110102032;gene-LOC110102867;gen…
GO:0036094	small molecule binding	molecular_function	3.1161482997821E-7	gene-LOC110091794;gene-LOC110091914;gene-LOC110092760;gene-LOC110092776;gene-LOC110092879;gene-LOC110092889;gene-LOC110093552;gene-LOC110093959;gene-LOC110094113;gene-LOC110094922;gene-LOC110094971;gene-LOC110094972;gene-LOC110094984;gene-LOC110095241;gene-LOC110095449;gene-LOC110096471;gene-LOC110097711;gene-LOC110097851;gene-LOC110098373;gene-LOC110099060;gene-LOC110099090;gene-LOC110100612;gen…

## Sheet: Supplemental Table S7
Supplemental Table S7 The top 20 of DEGs of gene ontology in group MP vs TP
GO ID	GO Term	Category	Ratio in study	Rich factor	Pvalue	Padjust
GO:0042026	protein refolding	BP	4/ 340	0.148148	0.000298	0.082639
GO:0006575	cellular modified amino acid metabolic process	BP	7/ 340	0.063636	0.000394	0.102492
GO:0030093	chloroplast photosystem I	CC	2/ 340	1	0.000146	0.119104
GO:0016887	ATP hydrolysis activity	MF	13/ 340	0.044674	6.21e-05	0.03117
GO:0070012	oligopeptidase activity	MF	2/ 340	0.666667	0.000435	0.091078
GO:0043168	anion binding	MF	72/ 340	0.017978	0.000556	0.107432
GO:0005524	ATP binding	MF	59/ 340	0.018636	0.000731	0.127294
GO:0032559	adenyl ribonucleotide binding	MF	60/ 340	0.01857	0.000794	0.127294
GO:0030554	adenyl nucleotide binding	MF	60/ 340	0.018524	0.000811	0.127294
GO:0033987	2-hydroxyisoflavanone dehydratase activity	MF	3/ 340	0.1875	0.000878	0.129589
GO:0036094	small molecule binding	MF	73/ 340	0.01751	0.000937	0.130591
GO:0000287	magnesium ion binding	MF	9/ 340	0.043269	0.001038	0.137084
GO:0035639	purine ribonucleoside triphosphate binding	MF	63/ 340	0.017949	0.001251	0.156397
GO:0032555	purine ribonucleotide binding	MF	64/ 340	0.017907	0.001334	0.156397
GO:0017076	purine nucleotide binding	MF	64/ 340	0.017847	0.001371	0.156397
GO:0043531	ADP binding	MF	14/ 340	0.030702	0.001467	0.160096
GO:0032553	ribonucleotide binding	MF	64/ 340	0.017729	0.00185	0.189613
GO:0097367	carbohydrate derivative binding	MF	64/ 340	0.017563	0.001984	0.191575
GO:0016835	carbon-oxygen lyase activity	MF	8/ 340	0.039216	0.003567	0.311229
GO:0000166	nucleotide binding	MF	67/ 340	0.016992	0.003596	0.311229

## Sheet: Supplemental Table S8
Supplemental Table S8 The top 30 of up regulated DEGs of gene ontology in group NP vs TP
GO ID	GO Term	Category	P-Value	Gene ID
GO:0009561	megagametogenesis	biological_process	0.048783418173043	gene-LOC110109012
GO:0007023	post-chaperonin tubulin folding pathway	biological_process	0.048783418173043	gene-LOC110116287
GO:0005986	sucrose biosynthetic process	biological_process	0.044013365824889	gene-LOC110108196
GO:2000028	regulation of photoperiodism, flowering	biological_process	0.044013365824889	gene-LOC110098319
GO:0010114	response to red light	biological_process	0.044013365824889	gene-LOC110103400
GO:1905897	regulation of response to endoplasmic reticulum stress	biological_process	0.044013365824889	gene-LOC110096414
GO:0000038	very long-chain fatty acid metabolic process	biological_process	0.044013365824889	gene-LOC110101603
GO:0009739	response to gibberellin	biological_process	0.039219564872687	gene-LOC110096604
GO:1904292	regulation of ERAD pathway	biological_process	0.039219564872687	gene-LOC110096414
GO:0000338	protein deneddylation	biological_process	0.039219564872687	gene-LOC110108609
GO:0000229	cytoplasmic chromosome	cellular_component	0.048783418173043	gene-LOC110103400
GO:0009508	plastid chromosome	cellular_component	0.048783418173043	gene-LOC110103400
GO:0008180	COP9 signalosome	cellular_component	0.048783418173043	gene-LOC110108609
GO:0000427	plastid-encoded plastid RNA polymerase complex	cellular_component	0.039219564872687	gene-LOC110103400
GO:0005968	Rab-protein geranylgeranyltransferase complex	cellular_component	0.029560247051909	gene-LOC110107550
GO:0005853	eukaryotic translation elongation factor 1 complex	cellular_component	0.024694493688513	gene-LOC110096526
GO:0005887	integral component of plasma membrane	cellular_component	0.017024043417271	gene-LOC110097987;gene-LOC110112719
GO:0016157	sucrose synthase activity	molecular_function	0.048783418173043	gene-LOC110108196
GO:0047517	1,4-beta-D-xylan synthase activity	molecular_function	0.048783418173043	gene-LOC110116295
GO:0016210	naringenin-chalcone synthase activity	molecular_function	0.044013365824889	gene-LOC110115253
GO:1900750	oligopeptide binding	molecular_function	0.044013365824889	gene-LOC110116428
GO:0005381	iron ion transmembrane transporter activity	molecular_function	0.044013365824889	gene-LOC110104950
GO:0043295	glutathione binding	molecular_function	0.044013365824889	gene-LOC110116428
GO:0005375	copper ion transmembrane transporter activity	molecular_function	0.039219564872687	gene-LOC110104950
GO:0008083	growth factor activity	molecular_function	0.03440189793437	gene-LOC110111693
GO:0047215	indole-3-acetate beta-glucosyltransferase activity	molecular_function	0.03440189793437	gene-LOC110091882
GO:0030546	signaling receptor activator activity	molecular_function	0.03440189793437	gene-LOC110111693

## Sheet: Supplemental Table S9
Supplemental Table S9 The top 20 of up regulated DEGs of KEGG in group HP vs TP
Pathway ID	Pathway Term	Number	All Dif Gene	Rich factor	Pvalue	Padjust
map00071	Fatty acid degradation	74	11598	0.13513513513514	0.00246797840913	0.254202
map00561	Glycerolipid metabolism	96	11598	0.11458333333333	0.00563915417065	0.290416
map00232	Caffeine metabolism	4	11598	0.5	0.0126359741163	0.433835
map00903	Limonene and pinene degradation	11	11598	0.18181818181818	0.0930059734872	0.684258
map00051	Fructose and mannose metabolism	78	11598	0.076923076923077	0.164515	0.706044
map03430	Mismatch repair	53	11598	0.094339622641509	0.105224	0.722537
map03008	Ribosome biogenesis in eukaryotes	112	11598	0.071428571428571	0.161994	0.725453
map00254	Aflatoxin biosynthesis	2	11598	0.5	0.0925989906798	0.733669
map00940	Phenylpropanoid biosynthesis	201	11598	0.064676616915423	0.159234	0.745504
map00908	Zeatin biosynthesis	41	11598	0.073170731707317	0.307775	0.754782
map00904	Diterpenoid biosynthesis	24	11598	0.083333333333333	0.316114	0.757204
map00640	Propanoate metabolism	48	11598	0.083333333333333	0.191878	0.760131
map00040	Pentose and glucuronate interconversions	96	11598	0.0625	0.303775	0.763143
map00073	Cutin, suberine and wax biosynthesis	36	11598	0.11111111111111	0.0891704256732	0.765379
map00966	Glucosinolate biosynthesis	5	11598	0.2	0.215696	0.766094
map00910	Nitrogen metabolism	40	11598	0.1	0.11977	0.771022
map00061	Fatty acid biosynthesis	66	11598	0.075757575757576	0.202765	0.773513
map00030	Pentose phosphate pathway	67	11598	0.074626865671642	0.211278	0.777201
map00310	Lysine degradation	40	11598	0.075	0.294624	0.77811
map00950	Isoquinoline alkaloid biosynthesis	40	11598	0.075	0.294624	0.77811

## Sheet: Supplemental Table S10
Supplemental Table S10 The top 20 of up regulated DEGs of KEGG in group NP vs TP
Pathway ID	Pathway Term	Number	All Dif Gene	Rich factor	Pvalue	Padjust
map04141	Protein processing in endoplasmic reticulum	254	11598	0.0078740157480315	0.347974	0.417569
map04070	Phosphatidylinositol signaling system	87	11598	0.011494252873563	0.3447	0.430875
map00905	Brassinosteroid biosynthesis	22	11598	0.045454545454545	0.101096	0.433269
map00970	Aminoacyl-tRNA biosynthesis	79	11598	0.012658227848101	0.318639	0.434508
map03010	Ribosome	429	11598	0.006993006993007	0.342998	0.447389
map00710	Carbon fixation in photosynthetic organisms	78	11598	0.012820512820513	0.315311	0.450444
map03008	Ribosome biogenesis in eukaryotes	112	11598	0.0089285714285714	0.41999	0.466656
map04145	Phagosome	110	11598	0.0090909090909091	0.414293	0.478031
map03420	Nucleotide excision repair	75	11598	0.013333333333333	0.30523	0.481942
map00592	alpha-Linolenic acid metabolism	75	11598	0.013333333333333	0.30523	0.481942
map01040	Biosynthesis of unsaturated fatty acids	29	11598	0.03448275862069	0.131105	0.491645
map00945	Stilbenoid, diarylheptanoid and gingerol biosynthesis	29	11598	0.03448275862069	0.131105	0.491645
map00053	Ascorbate and aldarate metabolism	73	11598	0.013698630136986	0.298428	0.497381
map04146	Peroxisome	111	11598	0.018018018018018	0.100231	0.501153
map00620	Pyruvate metabolism	135	11598	0.0074074074074074	0.481714	0.516122
map00030	Pentose phosphate pathway	67	11598	0.014925373134328	0.277629	0.520554
map00562	Inositol phosphate metabolism	72	11598	0.013888888888889	0.295003	0.520594
map00591	Linoleic acid metabolism	19	11598	0.052631578947368	0.0879256441721	0.527554
map00051	Fructose and mannose metabolism	78	11598	0.025641025641026	0.0544545015324	0.544545
map03060	Protein export	66	11598	0.015151515151515	0.274104	0.548208

[truncated: 6 more sheets: Supplemental Table S11, Supplemental Table S12, Supplemental Table S13, Supplemental Table S14, Supplemental Table S15, Supplemental Table S16]
